# Supplementary material for: Oridonin suppresses gastric cancer SGC‐7901 cell proliferation by targeting the TNF‐alpha/androgen receptor/TGF‐beta signalling pathway axis
Source: J Cell Mol Med. 2023 Jul 11;27(18):2661–74. doi: 10.1111/jcmm.17841 (PMC10494293; doi:10.1111/jcmm.17841)
Supplement: Supplementary file 1 — Table S1. [file JCMM-27-2661-s003.xlsx]

## Sheet: Sheet1
TABLE S1 The top 293 target proteins and target genes of oridonin from PharmPapper database
Serial number	Protein	Gene
1	Mitogen-activated protein kinase 8	MAPK8
2	Mitogen-activated protein kinase 10	MAPK10
3	Stromelysin-1	MMP3
4	Glutathione S-transferase P	GSTP1
5	Carbonic anhydrase 12	CA12
6	Oxysterols receptor LXR-beta	NR1H2
7	Prothrombin	F2
8	Cholinesterase	BCHE
9	Complement factor B	CFB
10	Glutaminyl-peptide cyclotransferase	QPCT
11	Peptidyl-prolyl cis-trans isomerase A	PPIA
12	S-methyl-5-thioadenosine phosphorylase	MTAP
13	Cathepsin B	CTSB
14	Methionine aminopeptidase 1	METAP1
15	Transthyretin	TTR
16	Beta-secretase 1	BACE1
17	Kinesin-like protein KIF11	KIF11
18	Cyclin-dependent kinase 5 activator 1	CDK5R1
19	Mitogen-activated protein kinase 1	MAPK1
20	Integrin alpha-L	ITGAL
21	Carbonic anhydrase 1	CA1
22	Cytochrome P450 19A1	CYP19A1
23	Cell division protein kinase 2	CDK2
24	Estrogen receptor	ESR1
25	Dipeptidyl peptidase 4	DPP4
26	Liver carboxylesterase 1	CES1
27	Aldose reductase	AKR1B1
28	Serine/threonine-protein kinase Chk1	CHEK1
29	Proto-oncogene tyrosine-protein kinase Src	SRC
30	Alpha-amylase 1	AMY1A
31	Carbonic anhydrase 2	CA2
32	Basic fibroblast growth factor receptor 1	FGFR1
33	Proto-oncogene serine/threonine-protein kinase Pim-1	PIM1
34	Neutrophil gelatinase-associated lipocalin	LCN2
35	Peroxisome proliferator-activated receptor delta	PPARD
36	Dihydrofolate reductase	DHFR
37	Angiogenin	ANG
38	Androgen receptor	AR
39	Mineralocorticoid receptor	NR3C2
40	Complement factor D	CFD
41	Protein farnesyltransferase/geranylgeranyltransferase type-1 subunit alpha	FNTA
42	Methionine aminopeptidase 2	METAP2
43	Vitamin D-binding protein	GC
44	Heat shock protein HSP 90-alpha	HSP90AA1
45	Mitogen-activated protein kinase 14	MAPK14
46	Epidermal growth factor receptor	EGFR
47	Glycogen synthase kinase-3 beta	GSK3B
48	Inositol monophosphatase	IMPA1
49	Caspase-7	CASP7
50	3-phosphoinositide-dependent protein kinase 1	PDPK1
51	Amine oxidase [flavin-containing] B	MAOB
52	Suppressor of tumorigenicity protein 14	ST14
53	Cyclin-A2	CCNA2
54	Retinoic acid receptor RXR-alpha	RXRA
55	Sex hormone-binding globulin	SHBG
56	Corticosteroid 11-beta-dehydrogenase isozyme 1	HSD11B1
57	Purine nucleoside phosphorylase	PNP
58	Urokinase-type plasminogen activator	PLAU
59	Death-associated protein kinase 1	DAPK1
60	Vascular endothelial growth factor receptor 2	KDR
61	cAMP-dependent protein kinase catalytic subunit alpha	PRKACA
62	3-hydroxy-3-methylglutaryl-coenzyme A reductase	HMGCR
63	Macrophage migration inhibitory factor	MIF
64	Phenylalanine-4-hydroxylase	PAH
65	cGMP-inhibited 3,5-cyclic phosphodiesterase B	PDE3B
66	Tyrosine-protein phosphatase non-receptor type 1	PTPN1
67	Estrogen receptor beta	ESR2
68	Dual specificity protein phosphatase 6	DUSP6
69	Peroxisome proliferator-activated receptor gamma	PPARG
70	Serum albumin	ALB
71	Bile salt sulfotransferase	SULT2A1
72	NAD(P)H dehydrogenase [quinone] 1	NQO1
73	Carboxypeptidase B	CPB1
74	Sorbitol dehydrogenase	SORD
75	Matrilysin	MMP7
76	L-lactate dehydrogenase B chain	LDHB
77	Insulin-like growth factor 1 receptor	IGF1R
78	cAMP-specific 3,5-cyclic phosphodiesterase 4D	PDE4D
79	Estradiol 17-beta-dehydrogenase 1	HSD17B1
80	Interferon-stimulated gene 20 kDa protein	ISG20
81	Progesterone receptor	PGR
82	Neutrophil collagenase	MMP8
83	Adenosylhomocysteinase	AHCY
84	S-adenosylmethionine decarboxylase proenzyme	AMD1
85	Ephrin type-B receptor 4	EPHB4
86	Placenta growth factor	PGF
87	Hexokinase-1	HK1
88	cAMP-specific 3,5-cyclic phosphodiesterase 4B	PDE4B
89	Aldehyde dehydrogenase, mitochondrial	ALDH2
90	Annexin A5	ANXA5
91	Aldo-keto reductase family 1 member C3	AKR1C3
92	Nuclear receptor ROR-alpha	RORA
93	Cytidine deaminase	CDA
94	RAC-alpha serine/threonine-protein kinase	AKT1
95	Protein-arginine deiminase type-4	PADI4
96	Activated CDC42 kinase 1	TNK2
97	Renin	REN
98	Aldo-keto reductase family 1 member C1	AKR1C1
99	Casein kinase I isoform gamma-2	CSNK1G2
100	Gastrotropin	FABP6
101	Alcohol dehydrogenase class-3	ADH5
102	Leukocyte elastase	ELANE
103	Glucose-6-phosphate isomerase	GPI
104	Collagenase 3	MMP13
105	Adenosine kinase	ADK
106	Macrophage metalloelastase	MMP12
107	Lanosterol synthase	LSS
108	Cathepsin K	CTSK
109	Alcohol dehydrogenase 1C	ADH1C
110	Beta-hexosaminidase subunit beta	HEXB
111	Carbonyl reductase [NADPH] 1	CBR1
112	Glycogen phosphorylase, liver form	PYGL
113	Superoxide dismutase [Mn], mitochondrial	SOD2
114	Complement C1s subcomponent	C1S
115	Fructose-bisphosphate aldolase A	ALDOA
116	Fatty acid-binding protein, heart	FABP3
117	Deoxycytidine kinase	DCK
118	Hepatocyte growth factor receptor	MET
119	Transforming protein RhoA	RHOA
120	C-1-tetrahydrofolate synthase, cytoplasmic	MTHFD1
121	Tyrosine-protein kinase ITK/TSK	ITK
122	Tyrosine-protein kinase SYK	SYK
123	Uridine-cytidine kinase 2	UCK2
124	Baculoviral IAP repeat-containing protein 7	BIRC7
125	NAD-dependent malic enzyme, mitochondrial	ME2
126	Phosphoenolpyruvate carboxykinase, cytosolic [GTP]	PCK1
127	Cyclin-T1	CCNT1
128	Dipeptidase 1	DPEP1
129	Serine/threonine-protein kinase 6	AURKA
130	Coagulation factor X	F10
131	Catenin alpha-1	CTNNA1
132	Serine/threonine-protein kinase PAK 6	PAK6
133	ADAM 17	ADAM17
134	Thymidylate synthase	TYMS
135	Proto-oncogene tyrosine-protein kinase LCK	LCK
136	Peptidyl-prolyl cis-trans isomerase FKBP1A	FKBP1A
137	Tyrosine-protein kinase JAK3	JAK3
138	Protein-glutamine gamma-glutamyltransferase E	TGM3
139	Prostatic acid phosphatase	ACPP
140	Fatty acid-binding protein, adipocyte	FABP4
141	Interleukin-2	IL2
142	Fibroblast growth factor receptor 2	FGFR2
143	Cytochrome P450 2C9	CYP2C9
144	Histone deacetylase 8	HDAC8
145	Histo-blood group ABO system transferase	ABO
146	Glutathione S-transferase A1	GSTA1
147	Ferrochelatase, mitochondrial	FECH
148	Ribonuclease 4	RNASE4
149	Ras-related protein Rab-5A	RAB5A
150	Wiskott-Aldrich syndrome protein	WAS
151	Ras-related protein Rab-11A	RAB11A
152	E3 ubiquitin-protein ligase Mdm2	MDM2
153	Peroxisome proliferator-activated receptor alpha	PPARA
154	Thyroid hormone receptor beta	THRB
155	Inosine-5-monophosphate dehydrogenase 2	IMPDH2
156	Tyrosine-protein kinase HCK	HCK
157	Glutathione-requiring prostaglandin D synthase	HPGDS
158	Protein S100-A9	S100A9
159	Dihydroorotate dehydrogenase, mitochondrial	DHODH
160	Matrix metalloproteinase-9	MMP9
161	Serine protease hepsin	HPN
162	Heat shock cognate 71 kDa protein	HSPA8
163	Tyrosine-protein kinase JAK2	JAK2
164	Caspase-3	CASP3
165	Baculoviral IAP repeat-containing protein 4	XIAP
166	Nuclear receptor subfamily 1 group I member 2	NR1I2
167	Eukaryotic translation initiation factor 4E	EIF4E
168	Fatty acid-binding protein, brain	FABP7
169	Insulin-like growth factor IA	IGF1
170	Nicotinamide mononucleotide adenylyltransferase 1	NMNAT1
171	Pancreatic alpha-amylase	AMY2A
172	Uridine 5-monophosphate synthase	UMPS
173	Mast/stem cell growth factor receptor	KIT
174	Cathepsin S	CTSS
175	Bile acid receptor	NR1H4
176	MAP kinase-activated protein kinase 2	MAPKAPK2
177	Spermidine synthase	SRM
178	Glutathione S-transferase theta-2	GSTT2B
179	Farnesyl pyrophosphate synthetase	FDPS
180	GTPase HRas	HRAS
181	cGMP-specific 3,5-cyclic phosphodiesterase	PDE5A
182	Glutathione reductase, mitochondrial	GSR
183	ADP-ribosyl cyclase 2	BST1
184	SEC14-like protein 2	SEC14L2
185	Thymidylate kinase	DTYMK
186	Galectin-3	LGALS3
187	Nitric oxide synthase, inducible	NOS2
188	Endoplasmic reticulum mannosyl-oligosaccharide 1,2-alpha-mannosidase	MAN1B1
189	Thyroid hormone receptor alpha	THRA
190	Non-secretory ribonuclease	RNASE2
191	Cathepsin F	CTSF
192	Coagulation factor XI	F11
193	Tryptophan 5-hydroxylase 1	TPH1
194	TGF-beta receptor type-1	TGFBR1
195	Arginase-2, mitochondrial	ARG2
196	Eosinophil cationic protein	RNASE3
197	Histidine triad nucleotide-binding protein 1	HINT1
198	Histone-lysine N-methyltransferase SETD7	SETD7
199	Transforming growth factor beta-2	TGFB2
200	Glucosamine-6-phosphate isomerase	GNPDA1
201	Tyrosine-protein kinase ZAP-70	ZAP70
202	Sulfotransferase family cytosolic 2B member 1	SULT2B1
203	[Pyruvate dehydrogenase [lipoamide]] kinase isozyme 2, mitochondrial	PDK2
204	Bifunctional 3-phosphoadenosine 5-phosphosulfate synthetase 1	PAPSS1
205	Coagulation factor VII	F7
206	Protein kinase C theta type	PRKCQ
207	GTP-binding protein Rheb	Rheb
208	Ephrin type-A receptor 2	EPHA2
209	Dual specificity mitogen-activated protein kinase kinase 1	MAP2K1
210	Phospholipase A2, membrane associated	PLA2G2A
211	Retinoic acid receptor beta	RARB
212	Proto-oncogene tyrosine-protein kinase ABL1	ABL1
213	RAC-beta serine/threonine-protein kinase	AKT2
214	Receptor tyrosine-protein kinase erbB-4	ERBB4
215	Hydroxyacylglutathione hydrolase, mitochondrial	HAGH
216	Histamine N-methyltransferase	HNMT
217	Serine--pyruvate aminotransferase	AGXT
218	Glucocorticoid receptor	NR3C1
219	Cathepsin G	CTSG
220	Galactosylgalactosylxylosylprotein 3-beta-glucuronosyltransferase 1	B3GAT1
221	Matrix metalloproteinase-16	MMP16
222	Angiopoietin-1 receptor	TEK
223	Adenine phosphoribosyltransferase	APRT
224	Tryptase beta-2	TPSB2
225	Phosphatidylinositol transfer protein alpha isoform	PITPNA
226	T-cell surface glycoprotein CD1a	CD1A
227	CD209 antigen	CD209
228	Rho GTPase-activating protein 1	ARHGAP1
229	Bcl-2-like protein 1	BCL2L1
230	B-Raf proto-oncogene serine/threonine-protein kinase	BRAF
231	Dual specificity protein kinase CLK1	CLK1
232	Chitotriosidase-1	CHIT1
233	Signal transducer and activator of transcription 1-alpha/beta	STAT1
234	Pyruvate kinase isozymes R/L	PKLR
235	ADAM 33	ADAM33
236	L-serine dehydratase	SDS
237	Phosphatidylinositol 3-kinase regulatory subunit alpha	PIK3R1
238	Retinoic acid receptor alpha	RARA
239	Medium-chain specific acyl-CoA dehydrogenase, mitochondrial	ACADM
240	Histone acetyltransferase PCAF	KAT2B
241	Retinol-binding protein 4	RBP4
242	Bis(5-adenosyl)-triphosphatase	FHIT
243	Lysozyme C	LYZ
244	C-type lectin domain family 4 member M	CLEC4M
245	Interstitial collagenase	MMP1
246	Cell division control protein 42 homolog	CDC42
247	GMP reductase 1	GMPR
248	Branched-chain-amino-acid aminotransferase, mitochondrial	BCAT2
249	Hypoxanthine-guanine phosphoribosyltransferase	HPRT1
250	Thymidine kinase, cytosolic	TK1
251	PMS1 protein homolog 2	PMS2
252	E-selectin	SELE
253	Retinoic acid receptor RXR-beta	RXRB
254	Bifunctional purine biosynthesis protein PURH	ATIC
255	Neprilysin	MME
256	Tryptophanyl-tRNA synthetase, cytoplasmic	WARS
257	Lactoylglutathione lyase	GLO1
258	Inositol-trisphosphate 3-kinase A	ITPKA
259	Aldo-keto reductase family 1 member C2	AKR1C2
260	Early endosome antigen 1	EEA1
261	Leukotriene A-4 hydrolase	LTA4H
262	Serine/threonine-protein phosphatase PP1-gamma catalytic subunit	PPP1CC
263	ADP-ribosylation factor-like protein 5A	ARL5A
264	Glutathione S-transferase Mu 2	GSTM2
265	Platelet glycoprotein Ib alpha chain	GP1BA
266	Glutathione S-transferase A3	GSTA3
267	GTP-binding nuclear protein Ran	RAN
268	Phosphopantothenoylcysteine decarboxylase	PPCDC
269	Cellular retinoic acid-binding protein 2	CRABP2
270	Vitamin D3 receptor	VDR
271	Inosine-5-monophosphate dehydrogenase 1	IMPDH1
272	Insulin receptor	INSR
273	5(3)-deoxyribonucleotidase, mitochondrial	NT5M
274	Cystathionine beta-synthase	CBS
275	Caspase-1	CASP1
276	Trifunctional purine biosynthetic protein adenosine-3	GART
277	Alpha-tocopherol transfer protein	TTPA
278	72 kDa type IV collagenase	MMP2
279	ADP-ribosylation factor-like protein 5B	Arl5b
280	3 histone mRNA exonuclease 1	ERI1
281	Deoxyuridine 5-triphosphate nucleotidohydrolase, mitochondrial	DUT
282	Retinoic acid receptor gamma	RARG
283	Glutathione S-transferase omega-1	GSTO1
284	RAF proto-oncogene serine/threonine-protein kinase	RAF1
285	Glutathione S-transferase Mu 1	GSTM1
286	Hydroxyacyl-coenzyme A dehydrogenase, mitochondrial	HADH
287	Riboflavin kinase	RFK
288	Fibrinogen gamma chain	FGG
289	tRNA (cytosine-5-)-methyltransferase	TRDMT1
290	Antigen peptide transporter 1	TAP1
291	Maleylacetoacetate isomerase	GSTZ1
292	FK506-binding protein 3	FKBP3
293	Ras-related C3 botulinum toxin substrate 1	RAC1
