# Supplementary material for: Oridonin suppresses gastric cancer SGC‐7901 cell proliferation by targeting the TNF‐alpha/androgen receptor/TGF‐beta signalling pathway axis
Source: J Cell Mol Med. 2023 Jul 11;27(18):2661–74. doi: 10.1111/jcmm.17841 (PMC10494293; doi:10.1111/jcmm.17841)
Supplement: Supplementary file 2 — Table S2. [file JCMM-27-2661-s002.xlsx]

## Sheet: Sheet1
TABLE S2 Potential targets of oridonin
serial number	name	Id	Description
1	CAMK2D	163842	calcium/calmodulin dependent protein kinase II delta
2	C11orf74	147458	chromosome 11 open reading frame 74
3	CAMK2B	163843	calcium/calmodulin dependent protein kinase II beta
4	CAMLG	163840	calcium modulating ligand
5	CAMK2G	163841	calcium/calmodulin dependent protein kinase II gamma
6	LRRK2	147457	leucine-rich repeat kinase 2
7	CALU	163846	calumenin
8	CALR	163847	calreticulin
9	CAMK2A	163844	calcium/calmodulin dependent protein kinase II alpha
10	CAMK4	163845	calcium/calmodulin-dependent protein kinase IV
11	CALML3	163848	calmodulin like 3
12	CALM3	163849	calmodulin 3 (phosphorylase kinase, delta)
13	CALM1	163855	calmodulin 1 (phosphorylase kinase, delta)
14	CALM2	163852	calmodulin 2 (phosphorylase kinase, delta)
15	GSTO2	147475	glutathione S-transferase omega 2
16	CALD1	163856	caldesmon 1
17	CALB1	163863	calbindin 1
18	SLC25A20	163866	solute carrier family 25 member 20
19	CAD	163864	carbamoyl-phosphate synthetase 2, aspartate transcarbamylase, and dihydroorotase
20	CACNB2	163870	ed channel auxiliary subunit beta 2
21	COMTD1	147487	catechol-O-methyltransferase domain containing 1
22	PIK3AP1	147491	phosphoinositide-3-kinase adaptor protein 1
23	CACNA2D1	163872	calcium voltage-gated channel auxiliary subunit alpha2delta 1
24	DDR1	163873	discoidin domain receptor tyrosine kinase 1
25	ZFYVE27	147489	zinc finger FYVE-type containing 27
26	CACNA1C	163878	calcium voltage-gated channel subunit alpha1 C
27	CACNA1B	163879	calcium voltage-gated channel subunit alpha1 B
28	CACNA1D	163877	calcium voltage-gated channel subunit alpha1 D
29	CACNA1A	163880	calcium voltage-gated channel subunit alpha1 A
30	EPHB6	163886	EPH receptor B6
31	EPHB4	163887	EPH receptor B4
32	ELF4	163890	E74 like ETS transcription factor 4
33	ELF3	163891	E74 like ETS transcription factor 3
34	TIMM23	131124	translocase of inner mitochondrial membrane 23
35	SERPINB1	163898	serpin family B member 1
36	ELANE	163899	elastase, neutrophil expressed
37	UBE2J2	147512	ubiquitin conjugating enzyme E2 J2
38	ELAVL1	163896	ELAV like RNA binding protein 1
39	ELAVL2	163897	ELAV like neuron-specific RNA binding protein 2
40	EIF5A	163903	eukaryotic translation initiation factor 5A
41	RFFL	147517	ring finger and FYVE-like domain containing E3 ubiquitin protein ligase
42	EIF4G1	163906	eukaryotic translation initiation factor 4 gamma 1
43	EIF4G2	163905	eukaryotic translation initiation factor 4 gamma 2
44	EIF4E	163910	eukaryotic translation initiation factor 4E
45	EIF4B	163911	eukaryotic translation initiation factor 4B
46	EIF4EBP2	163908	eukaryotic translation initiation factor 4E binding protein 2
47	EIF4EBP1	163909	eukaryotic translation initiation factor 4E binding protein 1
48	EPHA2	163914	EPH receptor A2
49	HRASLS5	147530	HRAS like suppressor family member 5
50	EIF2S3	163915	eukaryotic translation initiation factor 2 subunit gamma
51	EIF4A2	163912	eukaryotic translation initiation factor 4A2
52	EIF4A1	163913	eukaryotic translation initiation factor 4A1
53	FTSJ3	147529	FtsJ homolog 3
54	EHHADH	163919	enoyl-CoA, hydratase/3-hydroxyacyl CoA dehydrogenase
55	EIF2B1	163916	eukaryotic translation initiation factor 2B subunit alpha
56	EIF2S1	163917	eukaryotic translation initiation factor 2 subunit alpha
57	EGR1	163923	early growth response 1
58	EGFR	163925	epidermal growth factor receptor
59	IQGAP3	147546	IQ motif containing GTPase activating protein 3
60	CELSR3	163930	cadherin EGF LAG seven-pass G-type receptor 3
61	EGF	163931	epidermal growth factor
62	MEGF6	163928	multiple EGF like domains 6
63	ARHGEF19	147544	Rho guanine nucleotide exchange factor 19
64	CELSR2	163929	cadherin EGF LAG seven-pass G-type receptor 2
65	NAXE	147545	NAD(P)HX epimerase
66	EFNB1	163934	ephrin B1
67	EFNA5	163935	ephrin A5
68	EFNB2	163933	ephrin B2
69	EFNA2	163938	ephrin A2
70	EFNA1	163939	ephrin A1
71	EFNA4	163936	ephrin A4
72	EFNA3	163937	ephrin A3
73	EEF2	163942	eukaryotic translation elongation factor 2
74	EEF1G	163943	eukaryotic translation elongation factor 1 gamma
75	UHMK1	147559	U2AF homology motif (UHM) kinase 1
76	C1orf131	147556	chromosome 1 open reading frame 131
77	EIF2D	163941	eukaryotic translation initiation factor 2D
78	EEF1B2	163946	eukaryotic translation elongation factor 1 beta 2
79	EEF1D	163944	eukaryotic translation elongation factor 1 delta
80	EEF1A1	163950	eukaryotic translation elongation factor 1 alpha 1
81	EEF1A2	163949	eukaryotic translation elongation factor 1 alpha 2
82	PHC1	163954	polyhomeotic homolog 1
83	PHC2	163953	polyhomeotic homolog 2
84	EDN2	163958	endothelin 2
85	EDN1	163959	endothelin 1
86	EDNRA	163956	endothelin receptor type A
87	S1PR1	163962	sphingosine-1-phosphate receptor 1
88	LPAR1	163961	lysophosphatidic acid receptor 1
89	ECHS1	163966	enoyl-CoA hydratase, short chain, 1, mitochondrial
90	ECH1	163967	enoyl-CoA hydratase 1, peroxisomal
91	ECT2	163964	epithelial cell transforming 2
92	RNF19B	147581	ring finger protein 19B
93	TYMP	163968	thymidine phosphorylase
94	ECE1	163969	endothelin converting enzyme 1
95	E2F6	163978	E2F transcription factor 6
96	FAM213B	147595	family with sequence similarity 213 member B
97	E2F3	163982	E2F transcription factor 3
98	ERICH3	147598	glutamate rich 3
99	E2F4	163980	E2F transcription factor 4
100	E2F1	163984	E2F transcription factor 1
101	ASB17	147600	ankyrin repeat and SOCS box containing 17
102	TOR1A	163988	torsin family 1 member A
103	DYRK1A	163989	dual specificity tyrosine phosphorylation regulated kinase 1A
104	DUT	163994	deoxyuridine triphosphatase
105	DUSP9	163995	dual specificity phosphatase 9
106	DVL2	163992	dishevelled segment polarity protein 2
107	DVL1	163993	dishevelled segment polarity protein 1
108	DUSP6	163998	dual specificity phosphatase 6
109	DUSP5	163999	dual specificity phosphatase 5
110	DUSP8	163996	dual specificity phosphatase 8
111	DUSP7	163997	dual specificity phosphatase 7
112	DUSP2	164002	dual specificity phosphatase 2
113	HIST2H3C	147618	histone cluster 2, H3c
114	DUSP1	164003	dual specificity phosphatase 1
115	DUSP4	164000	dual specificity phosphatase 4
116	DUSP3	164001	dual specificity phosphatase 3
117	HBEGF	164007	heparin binding EGF like growth factor
118	DTYMK	164005	deoxythymidylate kinase
119	SLC26A2	164010	solute carrier family 26 member 2
120	TSC22D3	164014	TSC22 domain family member 3
121	DSG3	164015	desmoglein 3
122	PUSL1	147628	pseudouridylate synthase-like 1
123	DSP	164013	desmoplakin
124	RCAN1	164018	regulator of calcineurin 1
125	DSG2	164016	desmoglein 2
126	DSG1	164017	desmoglein 1
127	SHE	147633	Src homology 2 domain containing E
128	DSC1	164022	desmocollin 1
129	ATN1	164023	atrophin 1
130	DSC2	164021	desmocollin 2
131	DRG2	164026	developmentally regulated GTP binding protein 2
132	DRD4	164030	dopamine receptor D4
133	FBXO27	147647	F-box protein 27
134	DR1	164035	down-regulator of transcription 1
135	WTIP	147654	Wilms tumor 1 interacting protein
136	DPYD	164039	dihydropyrimidine dehydrogenase
137	DPYSL3	164036	dihydropyrimidinase like 3
138	DPYSL2	164037	dihydropyrimidinase like 2
139	DPP4	164042	dipeptidyl peptidase 4
140	NDUFA11	147658	NADH:ubiquinone oxidoreductase subunit A11
141	DPH2	164043	DPH2 homolog
142	DPEP1	164045	dipeptidase 1 (renal)
143	DOCK2	164050	dedicator of cytokinesis 2
144	DOCK1	164051	dedicator of cytokinesis 1
145	DOK1	164048	docking protein 1
146	DOCK3	164049	dedicator of cytokinesis 3
147	TRDMT1	164055	d methyltransferase 1
148	DNMT3B	164053	DNA (cytosine-5-)-methyltransferase 3 beta
149	DNMT1	164056	DNA (cytosine-5-)-methyltransferase 1
150	DNM2	164057	dynamin 2
151	DYNC1H1	164062	dynein cytoplasmic 1 heavy chain 1
152	ALDH16A1	147679	aldehyde dehydrogenase 16 family member A1
153	DYNC1I1	164061	dynein cytoplasmic 1 intermediate chain 1
154	JOSD2	147682	Josephin domain containing 2
155	DNASE1L2	164065	deoxyribonuclease I-like 2
156	DMPK	164075	dystrophia myotonica protein kinase
157	DMWD	164073	dystrophia myotonica, WD repeat containing
158	C19orf70	147695	chromosome 19 open reading frame 70
159	DNM1	164076	dynamin 1
160	TRAPPC5	147693	trafficking protein particle complex 5
161	CA9	164082	carbonic anhydrase 9
162	CA8	164083	carbonic anhydrase 8
163	CA12	164080	carbonic anhydrase 12
164	RAVER1	147702	ribonucleoprotein, PTB binding 1
165	CA2	164090	carbonic anhydrase 2
166	SSX2IP	147706	synovial sarcoma, X breakpoint 2 interacting protein
167	CA1	164091	carbonic anhydrase 1
168	RAB3IP	147707	RAB3A interacting protein
169	CA3	164089	carbonic anhydrase 3
170	SH2D1B	147710	SH2 domain containing 1B
171	MPPED1	164092	metallophosphoesterase domain containing 1
172	DCD	147709	dermcidin
173	LDLRAD4	164096	low density lipoprotein receptor class A domain containing 4
174	DACH2	147713	dachshund family transcription factor 2
175	FMNL1	164097	formin like 1
176	TADA1	147718	transcriptional adaptor 1
177	THEM4	147716	thioesterase superfamily member 4
178	AGAP2	147722	ArfGAP with GTPase domain, ankyrin repeat and PH domain 2
179	MRPL49	164104	mitochondrial ribosomal protein L49
180	VPS51	164105	VPS51, GARP complex subunit
181	AGAP1	147721	ArfGAP with GTPase domain, ankyrin repeat and PH domain 1
182	C6	164112	complement component 6
183	C5AR1	164113	complement component 5a receptor 1
184	LRG1	147734	leucine-rich alpha-2-glycoprotein 1
185	C4B	164119	complement component 4B (Chido blood group)
186	MED12L	147733	mediator complex subunit 12 like
187	C3	164122	complement component 3
188	CNTROB	147738	centrobin, centrosomal BRCA2 interacting protein
189	C4A	164120	complement component 4A (Rodgers blood group)
190	C1QB	164127	complement component 1, q subcomponent, B chain
191	C1S	164124	complement component 1, s subcomponent
192	C1R	164125	complement C1r subcomponent
193	SERPING1	164130	serpin family G member 1
194	C1QBP	164131	complement component 1, q subcomponent binding protein
195	C1QA	164128	complement component 1, q subcomponent, A chain
196	BUB1B	164134	BUB1 mitotic checkpoint serine/threonine kinase B
197	BYSL	164133	bystin like
198	BTK	164139	Bruton tyrosine kinase
199	FAM129A	147755	family with sequence similarity 129 member A
200	BUB1	164136	BUB1 mitotic checkpoint serine/threonine kinase
201	OLIG1	147758	oligodendrocyte transcription factor 1
202	TOP1MT	147759	topoisomerase (DNA) I, mitochondrial
203	BTF3	164143	basic transcription factor 3
204	BTG1	164140	B-cell translocation gene 1, anti-proliferative
205	CLNK	147757	cytokine dependent hematopoietic cell linker
206	BTC	164147	betacellulin
207	KLF5	164144	Kruppel-like factor 5 (intestinal)
208	KLF9	164145	Kruppel-like factor 9
209	BSG	164150	basigin (Ok blood group)
210	BST2	164148	bone marrow stromal cell antigen 2
211	BST1	164149	bone marrow stromal cell antigen 1
212	BRDT	164154	bromodomain testis associated
213	BRCA2	164155	breast cancer 2
214	ZFP36L1	164153	ZFP36 ring finger protein-like 1
215	GINM1	147775	glycoprotein integral membrane 1
216	BPHL	164159	biphenyl hydrolase-like (serine hydrolase)
217	BRAF	164156	B-Raf proto-oncogene, serine/threonine kinase
218	BRCA1	164157	breast cancer 1
219	DST	164162	dystonin
220	BPGM	164160	bisphosphoglycerate mutase
221	BNIP2	164166	BCL2/adenovirus E1B 19kDa interacting protein 2
222	BNIP1	164167	BCL2/adenovirus E1B 19kDa interacting protein 1
223	CMTM5	147783	CKLF like MARVEL transmembrane domain containing 5
224	FAM122A	147780	family with sequence similarity 122A
225	BNIP3L	164164	BCL2/adenovirus E1B 19kDa interacting protein 3-like
226	BNIP3	164165	BCL2/adenovirus E1B 19kDa interacting protein 3
227	BMPR2	164170	bone morphogenetic protein receptor type II
228	BMPR1B	164171	bone morphogenetic protein receptor type 1B
229	POLR3D	164168	polymerase (RNA) III subunit D
230	BMX	164169	BMX non-receptor tyrosine kinase
231	BMP7	164174	bone morphogenetic protein 7
232	WDR92	147790	WD repeat domain 92
233	BMPR1A	164172	bone morphogenetic protein receptor type 1A
234	BMP8B	164173	bone morphogenetic protein 8b
235	BMP2	164179	bone morphogenetic protein 2
236	BMI1	164181	BMI1 proto-oncogene, polycomb ring finger
237	DNTTIP1	147797	deoxynucleotidyltransferase, terminal, interacting protein 1
238	BLMH	164186	bleomycin hydrolase
239	BLM	164187	Bloom syndrome RecQ like helicase
240	BLVRA	164184	biliverdin reductase A
241	BIK	164190	BCL2-interacting killer
242	BID	164191	BH3 interacting domain death agonist
243	BLK	164188	BLK proto-oncogene, Src family tyrosine kinase
244	PRDM1	164189	PR domain 1
245	CEACAM1	164194	ed cell adhesion molecule 1
246	BICD1	164192	BICD cargo adaptor 1
247	CFB	164198	complement factor B
248	BGLAP	164196	bone gamma-carboxyglutamate protein
249	DHRS1	147812	dehydrogenase/reductase (SDR family) member 1
250	BDNF	164200	brain-derived neurotrophic factor
251	NOSTRIN	147823	nitric oxide synthase trafficking
252	EVI5L	147820	ecotropic viral integration site 5 like
253	ARHGAP33	147821	Rho GTPase activating protein 33
254	HCN2	164211	hyperpolarization activated cyclic nucleotide gated potassium channel 2
255	BCR	164209	breakpoint cluster region
256	PHOX2A	164215	paired like homeobox 2a
257	ARNT	164212	aryl hydrocarbon receptor nuclear translocator
258	ARHGEF25	147829	Rho guanine nucleotide exchange factor 25
259	ARHGDIG	164218	Rho GDP dissociation inhibitor gamma
260	ARHGDIB	164219	Rho GDP dissociation inhibitor beta
261	UHRF2	147832	ubiquitin like with PHD and ring finger domains 2
262	ARL1	164216	ADP ribosylation factor like GTPase 1
263	RHOH	164217	ras homolog family member H
264	ARHGAP5	164222	Rho GTPase activating protein 5
265	ARHGDIA	164220	Rho GDP dissociation inhibitor alpha
266	RHOC	164227	ras homolog family member C
267	ARHGAP1	164224	Rho GTPase activating protein 1
268	RHOG	164225	ras homolog family member G
269	ARG2	164230	arginase 2
270	ARG1	164231	arginase 1
271	SYTL4	147847	synaptotagmin like 4
272	RHOB	164228	ras homolog family member B
273	RHOA	164229	ras homolog family member A
274	ARL4D	164235	ADP ribosylation factor like GTPase 4D
275	ARF6	164232	ADP ribosylation factor 6
276	ARF5	164233	ADP ribosylation factor 5
277	ARF1	164238	ADP ribosylation factor 1
278	AREG	164239	amphiregulin
279	ARF4	164236	ADP ribosylation factor 4
280	ARAF	164242	A-Raf proto-oncogene, serine/threonine kinase
281	TRIM23	164240	tripartite motif containing 23
282	SFXN1	147856	sideroflexin 1
283	AR	164244	androgen receptor
284	FASLG	164254	Fas ligand
285	FAS	164255	Fas cell surface death receptor
286	AQP1	164252	aquaporin 1 (Colton blood group)
287	SHROOM2	164253	shroom family member 2
288	APP	164258	amyloid beta precursor protein
289	APOH	164259	apolipoprotein H
290	KLK3	164256	kallikrein related peptidase 3
291	PIGS	147872	phosphatidylinositol glycan anchor biosynthesis class S
292	APRT	164257	adenine phosphoribosyltransferase
293	APOC3	164263	apolipoprotein C-III
294	APOE	164260	apolipoprotein E
295	APOD	164261	apolipoprotein D
296	APOC1	164267	apolipoprotein C-I
297	APOC2	164264	apolipoprotein C-II
298	FOXP2	147881	forkhead box P2
299	APOA4	164270	apolipoprotein A-IV
300	APOA2	164271	apolipoprotein A-II
301	APOB	164269	apolipoprotein B
302	APLP1	164274	amyloid beta precursor like protein 1
303	BIRC5	164275	baculoviral IAP repeat containing 5
304	APOA1	164272	apolipoprotein A-I
305	ATPIF1	147888	ATPase inhibitory factor 1
306	APLP2	164273	amyloid beta precursor like protein 2
307	ACTR8	147889	ARP8 actin-related protein 8 homolog (yeast)
308	BIRC2	164278	baculoviral IAP repeat containing 2
309	APEX1	164279	apurinic/apyrimidinic endodeoxyribonuclease 1
310	XIAP	164276	X-linked inhibitor of apoptosis
311	BIRC3	164277	baculoviral IAP repeat containing 3
312	APC	164283	adenomatous polyposis coli
313	APEH	164280	acylaminoacyl-peptide hydrolase
314	AIRE	164281	autoimmune regulator
315	MYOCD	147902	myocardin
316	APBB2	164284	amyloid beta precursor protein binding family B member 2
317	APBB1	164285	amyloid beta precursor protein binding family B member 1
318	APAF1	164290	apoptotic peptidase activating factor 1
319	MRFAP1	147907	Morf4 family associated protein 1
320	EPHB2	164295	EPH receptor B2
321	TRMT10A	147911	tRNA methyltransferase 10A
322	EPHA7	164298	EPH receptor A7
323	EPHB1	164296	EPH receptor B1
324	EPHA1	164302	EPH receptor A1
325	STOM	164303	stomatin
326	EPHA4	164300	EPH receptor A4
327	EPHA3	164301	A3
328	EPB41L2	164306	erythrocyte membrane protein band 4.1 like 2
329	EPB41L1	164307	erythrocyte membrane protein band 4.1 like 1
330	ARMC6	147920	armadillo repeat containing 6
331	DMTN	164304	dematin actin binding protein
332	EPB42	164305	erythrocyte membrane protein band 4.2
333	EP300	164310	E1A binding protein p300
334	EPB41	164308	erythrocyte membrane protein band 4.1
335	EPAS1	164309	endothelial PAS domain protein 1
336	ENO1	164319	enolase 1
337	ENO3	164316	enolase 3 (beta, muscle)
338	DNAJC24	147932	DnaJ heat shock protein family (Hsp40) member C24
339	ENO2	164317	enolase 2 (gamma, neuronal)
340	ENG	164320	endoglin
341	EMX2	164324	empty spiracles homeobox 2
342	CTTN	164325	cortactin
343	MARK2	164331	microtubule affinity regulating kinase 2
344	FAT3	147947	FAT atypical cadherin 3
345	ELN	164334	elastin
346	ELK4	164335	ELK4, ETS transcription factor
347	EMD	164332	emerin
348	ELK1	164338	ELK1, ETS transcription factor
349	CSTB	164339	cystatin B
350	ELK3	164336	ELK3, ETS transcription factor
351	CST5	164342	cystatin D
352	CST4	164343	cystatin S
353	CSTA	164340	cystatin A
354	CST6	164341	cystatin E/M
355	CST1	164346	cystatin SN
356	CST3	164344	cystatin C
357	CSRP1	164350	cysteine and glycine rich protein 1
358	CSPG4	164351	chondroitin sulfate proteoglycan 4
359	MVB12A	147967	multivesicular body subunit 12A
360	MMGT1	147964	membrane magnesium transporter 1
361	CSNK2B	164354	casein kinase 2 beta
362	CSNK2A2	164355	casein kinase 2 alpha 2
363	VCAN	164353	versican
364	CSNK1G2	164358	casein kinase 1 gamma 2
365	IGSF8	147974	immunoglobulin superfamily member 8
366	PIGM	147975	phosphatidylinositol glycan anchor biosynthesis class M
367	CSNK1E	164359	casein kinase 1 epsilon
368	CSNK2A1	164356	casein kinase 2 alpha 1
369	RPS10P5	147979	ribosomal protein S10 pseudogene 5
370	CSN2	164363	casein beta
371	CSNK1D	164360	casein kinase 1 delta
372	CSNK1A1	164361	casein kinase 1 alpha 1
373	TMEM44	147982	transmembrane protein 44
374	CSK	164365	c-src tyrosine kinase
375	CSF3	164370	colony stimulating factor 3
376	CSF2RB	164371	colony stimulating factor 2 receptor beta common subunit
377	NAPRT	147984	nicotinate phosphoribosyltransferase
378	CSF3R	164369	colony stimulating factor 3 receptor
379	CSF1R	164374	colony stimulating factor 1 receptor
380	CSF2RA	164372	colony stimulating factor 2 receptor alpha subunit
381	MAPK14	164378	mitogen-activated protein kinase 14
382	CS	164379	citrate synthase
383	CSE1L	164376	CSE1 chromosome segregation 1 like
384	2022-03-09	147993	g-CH-type finger 9
385	UBE2Q2	147999	ubiquitin conjugating enzyme E2 Q2
386	CRYZ	164381	crystallin zeta
387	HELB	148007	helicase (DNA) B
388	DRC1	148009	dynein regulatory complex subunit 1
389	CRYAA	164398	crystallin alpha A
390	CRY2	164399	cryptochrome circadian clock 2
391	CRYAB	164397	crystallin alpha B
392	HAPLN1	164402	d proteoglycan link protein 1
393	CRP	164403	C-reactive protein, pentraxin-related
394	CRY1	164400	cryptochrome circadian clock 1
395	CRK	164406	v-crk avian sarcoma virus CT10 oncogene homolog
396	CRIP2	164407	cysteine rich protein 2
397	CRMP1	164404	collapsin response mediator protein 1
398	CRKL	164405	v-crk avian sarcoma virus CT10 oncogene homolog-like
399	ASB16	148027	ankyrin repeat and SOCS box containing 16
400	CRIP1	164408	cysteine rich protein 1
401	TIMM50	148024	translocase of inner mitochondrial membrane 50
402	CREM	164413	cAMP responsive element modulator
403	CREB1	164418	cAMP responsive element binding protein 1
404	LDHAL6B	148034	lactate dehydrogenase A-like 6B
405	CREBBP	164416	CREB binding protein
406	SPECC1	148032	sperm antigen with calponin homology and coiled-coil domains 1
407	ATF2	164417	activating transcription factor 2
408	CRABP2	164420	cellular retinoic acid binding protein 2
409	CRABP1	164421	cellular retinoic acid binding protein 1
410	CPT1A	164427	carnitine palmitoyltransferase 1A
411	SPSB4	148041	splA/ryanodine receptor domain and SOCS box containing 4
412	CPT2	164425	carnitine palmitoyltransferase 2
413	METTL18	148046	se like 18
414	CPN1	164431	carboxypeptidase N subunit 1
415	NAF1	148044	nuclear assembly factor 1 ribonucleoprotein
416	CPS1	164428	carbamoyl-phosphate synthase 1
417	GORAB	148045	golgin, RAB6 interacting
418	CLDN3	164434	claudin 3
419	CLDN4	164435	claudin 4
420	SCGB3A1	148051	secretoglobin family 3A member 1
421	STRADA	148048	STE20-related kinase adaptor alpha
422	CPM	164432	carboxypeptidase M
423	CPB2	164438	carboxypeptidase B2
424	CPB1	164439	carboxypeptidase B1
425	MTDH	148069	metadherin
426	COX4I1	164466	cytochrome c oxidase subunit 4I1
427	MAP3K8	164467	mitogen-activated protein kinase kinase kinase 8
428	FAM58A	148080	family with sequence similarity 58 member A
429	COX5B	164465	cytochrome c oxidase subunit 5B
430	COG7	148085	component of oligomeric golgi complex 7
431	COPB1	164474	coatomer protein complex subunit beta 1
432	COPA	164475	coatomer protein complex subunit alpha
433	COL17A1	164479	collagen type XVII alpha 1
434	TTC5	148092	tetratricopeptide repeat domain 5
435	COL10A1	164486	collagen type X alpha 1
436	COL9A3	164487	collagen type IX alpha 3
437	COL11A2	164484	collagen type XI alpha 2
438	GADD45GIP1	148107	GADD45G interacting protein 1
439	BMF	148110	Bcl2 modifying factor
440	CEACAM3	164494	carcinoembryonic antigen related cell adhesion molecule 3
441	ERI1	148108	exoribonuclease 1
442	CFTR	164498	cystic fibrosis transmembrane conductance regulator
443	MCFD2	148114	multiple coagulation factor deficiency 2
444	CTSC	164499	cathepsin C
445	KNSTRN	148112	kinetochore-localized astrin/SPAG5 binding protein
446	CFL1	164502	cofilin 1
447	TICRR	148118	TOPBP1 interacting checkpoint and replication regulator
448	DCAF15	148119	DDB1 and CUL4 associated factor 15
449	CFL2	164501	cofilin 2
450	CETN1	164506	centrin 1
451	CES1	164507	carboxylesterase 1
452	SAMD1	148120	sterile alpha motif domain containing 1
453	CETN2	164505	centrin 2
454	CENPC	164511	centromere protein C
455	CENPF	164508	centromere protein F
456	CENPE	164509	centromere protein E
457	CCDC97	148130	coiled-coil domain containing 97
458	ZNF766	148131	zinc finger protein 766
459	CENPB	164512	centromere protein B
460	CENPA	164513	centromere protein A
461	CEBPE	164518	CCAAT/enhancer binding protein epsilon
462	KLHL13	148135	kelch like family member 13
463	CEBPG	164517	CCAAT/enhancer binding protein gamma
464	CEACAM5	164522	carcinoembryonic antigen related cell adhesion molecule 5
465	CEBPB	164520	CCAAT/enhancer binding protein beta
466	CEBPA	164521	CCAAT/enhancer binding protein alpha
467	CEACAM21	148137	carcinoembryonic antigen related cell adhesion molecule 21
468	UNC5A	148140	unc-5 netrin receptor A
469	CDX2	164525	caudal type homeobox 2
470	CDR2	164530	cerebellar degeneration related protein 2
471	CDKN2C	164535	cyclin-dependent kinase inhibitor 2C
472	CDKN3	164533	cyclin-dependent kinase inhibitor 3
473	CDKN1C	164538	cyclin-dependent kinase inhibitor 1C
474	CDKN1B	164539	cyclin-dependent kinase inhibitor 1B
475	CDKN2A	164537	cyclin-dependent kinase inhibitor 2A
476	CDK8	164542	cyclin-dependent kinase 8
477	CDKN1A	164540	cyclin-dependent kinase inhibitor 1A
478	CDK9	164541	cyclin-dependent kinase 9
479	CDK5	164546	cyclin-dependent kinase 5
480	CDK4	164547	cyclin-dependent kinase 4
481	CDK7	164544	cyclin-dependent kinase 7
482	CDK6	164545	cyclin-dependent kinase 6
483	PHLDB2	148161	pleckstrin homology like domain family B member 2
484	CDK3	164548	cyclin-dependent kinase 3
485	CDK2	164549	cyclin-dependent kinase 2
486	CDH13	164554	cadherin 13
487	CDH15	164553	cadherin 15
488	KLC4	148174	kinesin light chain 4
489	GLB1L2	148175	galactosidase beta 1 like 2
490	CDH5	164563	cadherin 5
491	FMNL2	148179	formin like 2
492	STK11IP	148182	serine/threonine kinase 11 interacting protein
493	CDH2	164566	cadherin 2
494	CDH1	164567	cadherin 1
495	KLHL32	148180	kelch like family member 32
496	CDH3	164565	cadherin 3
497	CDC27	164570	cell division cycle 27
498	CDC25C	164571	cell division cycle 25C
499	CDC42	164568	cell division cycle 42
500	CDC34	164569	cell division cycle 34
501	CDC20	164574	cell division cycle 20
502	CDC6	164575	cell division cycle 6
503	CDC25B	164572	cell division cycle 25B
504	CSMD2	148188	CUB and Sushi multiple domains 2
505	CDC25A	164573	cell division cycle 25A
506	LRBA	164578	LPS responsive beige-like anchor protein
507	CARD16	148194	caspase recruitment domain family member 16
508	CDK11B	164579	cyclin-dependent kinase 11B
509	CDC5L	164577	cell division cycle 5 like
510	CDA	164583	cytidine deaminase
511	CDK1	164580	cyclin-dependent kinase 1
512	CD81	164586	CD81 molecule
513	CD79B	164587	CD79b molecule
514	CD151	164584	CD151 molecule (Raph blood group)
515	ADGRE5	164585	adhesion G protein-coupled receptor E5
516	CD72	164590	CD72 molecule
517	CD79A	164588	CD79a molecule
518	CD74	164589	CD74 molecule
519	TIRAP	148205	toll-interleukin 1 receptor (TIR) domain containing adaptor protein
520	CD63	164594	CD63 molecule
521	NLRP3	148210	NLR family, pyrin domain containing 3
522	CD59	164595	CD59 molecule
523	CD68	164593	CD68 molecule
524	CD48	164598	CD48 molecule
525	CD58	164596	CD58 molecule
526	CD53	164597	CD53 molecule
527	CD40	164602	CD40 molecule
528	CD44	164600	CD44 molecule (Indian blood group)
529	ENTPD6	164605	ectonucleoside triphosphate diphosphohydrolase 6 (putative)
530	CD38	164608	CD38 molecule
531	CD37	164609	CD37 molecule
532	CD33	164615	CD33 molecule
533	CD36	164612	CD36 molecule
534	TNFSF8	164616	tumor necrosis factor superfamily member 8
535	TRIM9	148238	tripartite motif containing 9
536	CD28	164620	CD28 molecule
537	CD27	164621	CD27 molecule
538	CD22	164626	CD22 molecule
539	MS4A3	164627	membrane spanning 4-domains A3
540	TOE1	148247	target of EGR1, member 1 (nuclear)
541	CD9	164631	CD9 molecule
542	MS4A1	164628	membrane spanning 4-domains A1
543	CD19	164629	CD19 molecule
544	CD8A	164634	CD8a molecule
545	CD7	164635	CD7 molecule
546	CD5	164638	CD5 molecule
547	CD4	164639	CD4 molecule
548	CD6	164636	CD6 molecule
549	FAM83F	148253	family with sequence similarity 83 member F
550	CD3E	164642	CD3e molecule
551	CD3D	164643	CD3d molecule
552	CD247	164640	CD247 molecule
553	CD3G	164641	CD3g molecule
554	CD2	164644	CD2 molecule
555	CCT6A	164650	chaperonin containing TCP1 subunit 6A
556	TMEM54	148267	transmembrane protein 54
557	CD1A	164649	CD1a molecule
558	CCNH	164654	cyclin H
559	CCNT1	164653	cyclin T1
560	CCNE1	164658	cyclin E1
561	LARP4	148275	La ribonucleoprotein domain family member 4
562	CCNG1	164656	cyclin G1
563	CCND2	164662	cyclin D2
564	CCNC	164663	cyclin C
565	CCND3	164660	cyclin D3
566	KRIT1	164666	KRIT1, ankyrin repeat containing
567	ADAT3	148282	adenosine deaminase, tRNA specific 3
568	CCKBR	164667	cholecystokinin B receptor
569	CCNB1	164664	cyclin B1
570	CASC4	148280	cancer susceptibility candidate 4
571	CCNA2	164665	cyclin A2
572	SAAL1	148285	serum amyloid A like 1
573	CBS	164674	cystathionine-beta-synthase
574	CBR3	164675	carbonyl reductase 3
575	CDCA5	148288	cell division cycle associated 5
576	ANXA11	164678	annexin A11
577	ANXA7	164679	annexin A7
578	CFAP36	148295	cilia and flagella associated protein 36
579	CBR1	164676	carbonyl reductase 1
580	SERPINH1	164677	serpin family H member 1
581	ANXA4	164682	annexin A4
582	ANXA6	164680	annexin A6
583	ANXA5	164681	annexin A5
584	L3HYPDH	148302	trans-L-3-hydroxyproline dehydratase
585	ANXA2	164687	annexin A2
586	SGF29	148300	SAGA complex associated factor 29
587	TP53RK	148301	TP53 regulating kinase
588	SLC25A5	164690	solute carrier family 25 member 5
589	SLC25A4	164691	solute carrier family 25 member 4
590	ANXA1	164688	annexin A1
591	ANK3	164694	ankyrin 3, node of Ranvier (ankyrin G)
592	ANGPT1	164698	angiopoietin 1
593	ANG	164699	angiogenin, ribonuclease, RNase A family, 5
594	ANK1	164696	ankyrin 1
595	ANGPT2	164697	angiopoietin 2
596	AMY2A	164703	amylase, alpha 2A (pancreatic)
597	SNX18	148319	sorting nexin 18
598	AMY1A	164706	amylase, alpha 1A (salivary)
599	SAT2	148322	spermidine/spermine N1-acetyltransferase family member 2
600	AMT	164707	aminomethyltransferase
601	AMY1C	164704	amylase, alpha 1C (salivary)
602	AMY1B	164705	amylase, alpha 1B (salivary)
603	AMPD3	164710	adenosine monophosphate deaminase 3
604	BIRC8	148326	baculoviral IAP repeat containing 8
605	EGLN3	148327	egl-9 family hypoxia-inducible factor 3
606	BIN1	164708	bridging integrator 1
607	AMPH	164709	amphiphysin
608	PRKCDBP	148325	protein kinase C delta binding protein
609	MYL12B	148330	myosin light chain 12B
610	AMH	164714	anti-Mullerian hormone
611	AMFR	164715	autocrine motility factor receptor
612	AMHR2	164713	anti-Mullerian hormone receptor type II
613	AMD1	164719	adenosylmethionine decarboxylase 1
614	CEP41	148338	centrosomal protein 41
615	AMBP	164721	alpha-1-microglobulin/bikunin precursor
616	FNIP1	148337	folliculin interacting protein 1
617	ALOX15B	164730	arachidonate 15-lipoxygenase, type B
618	PPP1R14A	148347	protein phosphatase 1 regulatory inhibitor subunit 14A
619	H2AFV	148350	H2A histone family member V
620	EPSTI1	148349	epithelial stromal interaction 1 (breast)
621	ALK	164738	anaplastic lymphoma receptor tyrosine kinase
622	ALOX5	164736	arachidonate 5-lipoxygenase
623	ALOX12	164737	arachidonate 12-lipoxygenase
624	ALDOB	164742	aldolase, fructose-bisphosphate B
625	AKR1B1	164740	aldo-keto reductase family 1, member B1 (aldose reductase)
626	ALDOC	164741	aldolase, fructose-bisphosphate C
627	ALDH3A2	164746	aldehyde dehydrogenase 3 family member A2
628	ALDOA	164744	aldolase, fructose-bisphosphate A
629	RHOT2	148366	ras homolog family member T2
630	ALDH1B1	164751	aldehyde dehydrogenase 1 family member B1
631	ALDH3B1	164749	aldehyde dehydrogenase 3 family member B1
632	ALDH1A1	164754	aldehyde dehydrogenase 1 family member A1
633	ALDH2	164753	aldehyde dehydrogenase 2 family (mitochondrial)
634	UBE3B	148369	ubiquitin protein ligase E3B
635	ALAS1	164759	5'-aminolevulinate synthase 1
636	ALCAM	164756	activated leukocyte cell adhesion molecule
637	ALB	164757	albumin
638	AKT1	164762	v-akt murine thymoma viral oncogene homolog 1
639	AKT2	164761	v-akt murine thymoma viral oncogene homolog 2
640	TRIM15	148383	tripartite motif containing 15
641	AK4	164764	adenylate kinase 4
642	AK2	164765	adenylate kinase 2
643	AHSG	164770	alpha-2-HS-glycoprotein
644	AHR	164771	aryl hydrocarbon receptor
645	KLHL6	148387	kelch like family member 6
646	NR0B1	164774	nuclear receptor subfamily 0 group B member 1
647	AGXT	164775	alanine-glyoxylate aminotransferase
648	FGD3	148391	FYVE, RhoGEF and PH domain containing 3
649	AHCY	164773	adenosylhomocysteinase
650	ATG16L2	148389	autophagy related 16 like 2
651	AGTR1	164778	angiotensin II receptor type 1
652	AGT	164779	angiotensinogen
653	AGL	164783	amylo-alpha-1, 6-glucosidase, 4-alpha-glucanotransferase
654	PPP1R3F	148399	protein phosphatase 1 regulatory subunit 3F
655	JAG1	164780	jagged 1
656	CHRFAM7A	148397	CHRNA7 (exons 5-10) and FAM7A (exons A-E) fusion
657	AFP	164786	alpha fetoprotein
658	AGER	164784	advanced glycosylation end product-specific receptor
659	ACAN	164785	aggrecan
660	NAV1	148401	neuron navigator 1
661	HPS4	148406	HPS4, biogenesis of lysosomal organelles complex 3 subunit 2
662	AP1G1	164795	adaptor related protein complex 1 gamma 1 subunit
663	AES	164793	amino-terminal enhancer of split
664	AP2A2	164798	adaptor related protein complex 2 alpha 2 subunit
665	AP2A1	164799	adaptor related protein complex 2 alpha 1 subunit
666	AP2B1	164796	n complex 2 beta 1 subunit
667	AP1B1	164797	1 beta 1 subunit
668	ANKRD13A	148418	ankyrin repeat domain 13A
669	ADRBK1	164803	adrenergic, beta, receptor kinase 1
670	ADSS	164800	adenylosuccinate synthase
671	TRIM4	148416	tripartite motif containing 4
672	ADSL	164801	adenylosuccinate lyase
673	ADRB3	164804	adrenoceptor beta 3
674	ADRB2	164805	adrenoceptor beta 2
675	ADRA1B	164811	adrenoceptor alpha 1B
676	PARP4	164815	poly(ADP-ribose) polymerase family member 4
677	PARP1	164816	poly(ADP-ribose) polymerase 1
678	PSKH2	148439	protein serine kinase H2
679	ADM	164823	adrenomedullin
680	ADH6	164826	alcohol dehydrogenase 6 (class V)
681	ADH5	164827	alcohol dehydrogenase 5 (class III), chi polypeptide
682	ADK	164824	adenosine kinase
683	ADH1B	164830	alcohol dehydrogenase 1B (class I), beta polypeptide
684	ADH1A	164831	alcohol dehydrogenase 1A (class I), alpha polypeptide
685	ADH1C	164829	alcohol dehydrogenase 1C (class I), gamma polypeptide
686	ADD3	164834	adducin 3
687	ADD2	164835	adducin 2
688	PLIN2	164832	perilipin 2
689	ADCYAP1	164838	adenylate cyclase activating polypeptide 1
690	TNKS1BP1	148455	tankyrase 1 binding protein 1
691	ADCY9	164839	adenylate cyclase 9
692	CEP295	148452	centrosomal protein 295
693	ADD1	164836	adducin 1
694	ADCY6	164842	adenylate cyclase 6
695	ADCY5	164843	adenylate cyclase 5
696	UNK	148459	unkempt family zinc finger
697	ADCY3	164844	adenylate cyclase 3
698	ADAR	164850	adenosine deaminase, RNA-specific
699	ADAM10	164851	ADAM metallopeptidase domain 10
700	HELZ2	148467	helicase with zinc finger 2
701	ADARB2	164848	adenosine deaminase, RNA specific B2 (inactive)
702	ACYP2	164854	acylphosphatase 2
703	DOCK7	148468	dedicator of cytokinesis 7
704	ADA	164853	adenosine deaminase
705	STON2	148469	stonin 2
706	ACVR2B	164858	activin A receptor type 2B
707	RHPN2	148474	rhophilin, Rho GTPase binding protein 2
708	ACY1	164856	aminoacylase 1
709	CCNB3	148472	cyclin B3
710	ACVRL1	164857	activin A receptor like type 1
711	ACTN2	164863	actinin alpha 2
712	ACVR1B	164860	activin A receptor type 1B
713	ACVR1	164861	activin A receptor type 1
714	NKD2	148477	naked cuticle homolog 2
715	ACTN1	164864	actinin alpha 1
716	ACTL6A	164865	actin like 6A
717	ACTN4	164868	actinin alpha 4
718	ACTG2	164875	actin, gamma 2, smooth muscle, enteric
719	MICALL1	148489	MICAL like 1
720	ACTG1	164876	actin gamma 1
721	ACTC1	164877	actin, alpha, cardiac muscle 1
722	MYLK2	148496	myosin light chain kinase 2
723	ALG2	148497	ALG2, alpha-1,3/1,6-mannosyltransferase
724	ACTA2	164886	actin, alpha 2, smooth muscle, aorta
725	ACTA1	164887	actin, alpha 1, skeletal muscle
726	ACTB	164885	actin, beta
727	GINS4	148501	GINS complex subunit 4
728	ACP2	164891	acid phosphatase 2, lysosomal
729	ACPP	164889	acid phosphatase, prostate
730	WDR83	148505	WD repeat domain 83
731	EIF1AD	148511	eukaryotic translation initiation factor 1A domain containing
732	ACP1	164892	acid phosphatase 1, soluble
733	ACOX1	164893	acyl-CoA oxidase 1, palmitoyl
734	ZDHHC16	148509	zinc finger DHHC-type containing 16
735	COL7A1	164898	collagen type VII alpha 1
736	C2orf88	148515	chromosome 2 open reading frame 88
737	COL6A3	164899	collagen type VI alpha 3
738	NTPCR	148512	nucleoside-triphosphatase, cancer-related
739	TMEM79	148513	transmembrane protein 79
740	COL5A1	164903	collagen type V alpha 1
741	BTBD10	148516	BTB domain containing 10
742	COL4A4	164906	collagen type IV alpha 4
743	COL4A3	164907	collagen type IV alpha 3
744	NOA1	148523	nitric oxide associated 1
745	COL4A6	164904	collagen type IV alpha 6
746	COL4A5	164905	collagen type IV alpha 5
747	COL4A1	164910	collagen type IV alpha 1
748	COL4A2	164908	collagen type IV alpha 2
749	POLDIP3	148525	polymerase (DNA) delta interacting protein 3
750	ALKBH7	148530	alkB homolog 7
751	COL1A2	164914	collagen type I alpha 2
752	COL1A1	164915	collagen type I alpha 1
753	COL2A1	164912	collagen type II alpha 1
754	RPAIN	148528	RPA interacting protein
755	CNTFR	164918	ciliary neurotrophic factor receptor
756	CNP	164922	2',3'-cyclic nucleotide 3' phosphodiesterase
757	FLYWCH1	148539	FLYWCH-type zinc finger 1
758	DCUN1D5	148537	defective in cullin neddylation 1 domain containing 5
759	CNR1	164921	cannabinoid receptor 1 (brain)
760	PLK3	164926	polo like kinase 3
761	CNN2	164924	calponin 2
762	CAMKK1	148541	calcium/calmodulin-dependent protein kinase kinase 1
763	CNN1	164925	calponin 1
764	FYTTD1	148546	forty-two-three domain containing 1
765	PSD2	148545	pleckstrin and Sec7 domain containing 2
766	MED10	148548	mediator complex subunit 10
767	IQCG	148563	IQ motif containing G
768	CCR5	164947	C-C motif chemokine receptor 5 (gene/pseudogene)
769	CCR1	164950	C-C motif chemokine receptor 1
770	RGPD5	148566	RANBP2-like and GRIP domain containing 5
771	CCR3	164949	C-C motif chemokine receptor 3
772	SPATC1L	148565	spermatogenesis and centriole associated 1-like
773	CLTC	164954	clathrin heavy chain
774	CMA1	164953	chymase 1
775	CLNS1A	164959	chloride nucleotide-sensitive channel 1A
776	CLTA	164956	clathrin light chain A
777	TPP1	164963	tripeptidyl peptidase 1
778	CLN5	164961	ceroid-lipofuscinosis, neuronal 5
779	POMK	148577	protein-O-mannose kinase
780	CLK2	164966	CDC like kinase 2
781	FCRL3	148582	Fc receptor like 3
782	CLK1	164967	CDC like kinase 1
783	CLK3	164964	CDC like kinase 3
784	CLU	164970	clusterin
785	ZNF618	148586	zinc finger protein 618
786	VASN	148587	vasorin
787	CLIC1	164969	chloride intracellular channel 1
788	FLYWCH2	148589	FLYWCH family member 2
789	CLCN7	164973	chloride voltage-gated channel 7
790	CLCN3	164977	chloride voltage-gated channel 3
791	GPRASP2	148593	G protein-coupled receptor associated sorting protein 2
792	AP3S1	164982	adaptor related protein complex 3 sigma 1 subunit
793	AP2S1	164983	adaptor related protein complex 2 sigma 1 subunit
794	AP1S1	164984	adaptor related protein complex 1 sigma 1 subunit
795	AP2M1	164985	adaptor related protein complex 2 mu 1 subunit
796	ERCC8	164990	excision repair cross-complementation group 8
797	CKMT2	164991	creatine kinase, mitochondrial 2
798	OSBPL10	148607	oxysterol binding protein like 10
799	CKS2	164988	CDC28 protein kinase regulatory subunit 2
800	CKS1B	164989	CDC28 protein kinase regulatory subunit 1B
801	OSBPL6	148611	oxysterol binding protein like 6
802	CKMT1B	164992	creatine kinase, mitochondrial 1B
803	CIRBP	164998	cold inducible RNA binding protein
804	SLAMF6	148614	SLAM family member 6
805	CKB	164999	creatine kinase B
806	OSBPL5	148612	oxysterol binding protein like 5
807	CISH	164997	cytokine inducible SH2 containing protein
808	LENG8	148619	leukocyte receptor cluster (LRC) member 8
809	CIDEA	165000	cell death-inducing DFFA-like effector a
810	CHUK	165001	conserved helix-loop-helix ubiquitous kinase
811	KLHL29	148623	kelch like family member 29
812	RHPN1	148620	rhophilin, Rho GTPase binding protein 1
813	CHRNA7	165009	cholinergic receptor nicotinic alpha 7 subunit
814	MYSM1	148629	Myb like, SWIRM and MPN domains 1
815	LYST	165018	lysosomal trafficking regulator
816	CHRM3	165017	cholinergic receptor muscarinic 3
817	WDR20	148638	WD repeat domain 20
818	CHN2	165022	chimerin 2
819	CHN1	165023	chimerin 1
820	CHKB	165026	choline kinase beta
821	MYLK3	148640	myosin light chain kinase 3
822	CHML	165024	choroideremia-like (Rab escort protein 2)
823	CHM	165025	CHM, Rab escort protein 1
824	CHGB	165031	chromogranin B
825	CHIT1	165028	chitinase 1
826	CABLES1	148644	Cdk5 and Abl enzyme substrate 1
827	NEK9	148645	NIMA related kinase 9
828	CHEK1	165034	checkpoint kinase 1
829	YTHDC1	148650	YTH domain containing 1
830	AKR1C4	165035	aldo-keto reductase family 1, member C4
831	ELMSAN1	148649	ELM2 and Myb/SANT domain containing 1
832	LONRF1	148654	LON peptidase N-terminal domain and ring finger 1
833	CHD4	165036	chromodomain helicase DNA binding protein 4
834	ACY3	148652	aminoacylase 3
835	CHD3	165037	chromodomain helicase DNA binding protein 3
836	RCBTB2	165042	RCC1 and BTB domain containing protein 2
837	RCC1	165040	regulator of chromosome condensation 1
838	NLRP12	148660	NLR family, pyrin domain containing 12
839	BCL7A	165055	B-cell CLL/lymphoma 7A
840	RASL10B	148668	RAS like family 10 member B
841	SLFN11	148669	schlafen family member 11
842	BCL3	165058	B-cell CLL/lymphoma 3
843	BCL6	165056	B-cell CLL/lymphoma 6
844	C12orf65	148673	chromosome 12 open reading frame 65
845	BCL2L1	165062	BCL2 like 1
846	UBXN11	148676	UBX domain protein 11
847	BCL2	165064	B-cell CLL/lymphoma 2
848	CCND1	165065	cyclin D1
849	ISX	148681	intestine specific homeobox
850	BCHE	165068	butyrylcholinesterase
851	BCAT2	165069	branched chain amino acid transaminase 2
852	BAX	165074	BCL2-associated X protein
853	BARD1	165075	BRCA1 associated RING domain 1
854	ADGRB2	165079	adhesion G protein-coupled receptor B2
855	BAK1	165077	BCL2 antagonist/killer 1
856	BAG1	165082	BCL2 associated athanogene 1
857	BAD	165083	BCL2 associated agonist of cell death
858	ANKRD40	148697	ankyrin repeat domain 40
859	B2M	165087	beta-2-microglobulin
860	BAAT	165085	bile acid-CoA:amino acid N-acyltransferase
861	AXL	165091	AXL receptor tyrosine kinase
862	AZGP1	165089	alpha-2-glycoprotein 1, zinc-binding
863	KIF1A	165098	kinesin family member 1A
864	SCARF2	148714	scavenger receptor class F member 2
865	AUP1	165096	ancient ubiquitous protein 1
866	ATR	165100	ATR serine/threonine kinase
867	ATP5O	165106	ATP synthase, H+ transporting, mitochondrial F1 complex, O subunit
868	ATP6AP1	165108	ATPase H+ transporting accessory protein 1
869	ATP6V0A1	165109	ATPase H+ transporting V0 subunit a1
870	ATP6V1B2	165115	ATPase H+ transporting V1 subunit B2
871	KIFC2	148731	kinesin family member C2
872	ATP6V1E1	165112	ATPase H+ transporting V1 subunit E1
873	ATP6V1C1	165113	ATPase H+ transporting V1 subunit C1
874	ADCK2	148734	aarF domain containing kinase 2
875	ATP5J	165118	ATP synthase, H+ transporting, mitochondrial Fo complex subunit F6
876	ATP5I	165119	ATP synthase, H+ transporting, mitochondrial Fo complex subunit E
877	ATP6V1A	165117	ATPase H+ transporting V1 subunit A
878	IL33	148739	interleukin 33
879	TRIM41	148736	tripartite motif containing 41
880	ATP5D	165126	ATP synthase, H+ transporting, mitochondrial F1 complex, delta subunit
881	ATP5C1	165127	ATP synthase, H+ transporting, mitochondrial F1 complex, gamma polypeptide 1
882	SPOCD1	148743	SPOC domain containing 1
883	ATP5F1	165124	ATP synthase, H+ transporting, mitochondrial Fo complex subunit B1
884	SPSB3	148740	splA/ryanodine receptor domain and SOCS box containing 3
885	ALDH7A1	165131	aldehyde dehydrogenase 7 family member A1
886	ZNF598	148744	zinc finger protein 598
887	ATP5B	165129	ATP synthase, H+ transporting, mitochondrial F1 complex, beta polypeptide
888	ATP4A	165134	ATPase H+/K+ transporting alpha subunit
889	ATP2B4	165135	ATPase plasma membrane Ca2+ transporting 4
890	CEP95	148751	centrosomal protein 95
891	ATP5A1	165132	ex, alpha subunit 1, cardiac muscle
892	PRMT9	148748	protein arginine methyltransferase 9
893	ATP2B1	165138	ATPase plasma membrane Ca2+ transporting 1
894	ATP2A3	165139	ATPase sarcoplasmic/endoplasmic reticulum Ca2+ transporting 3
895	PYGO2	148753	pygopus family PHD finger 2
896	LRSAM1	148759	leucine rich repeat and sterile alpha motif containing 1
897	ATP2A2	165140	ATPase sarcoplasmic/endoplasmic reticulum Ca2+ transporting 2
898	ATP2A1	165141	ATPase sarcoplasmic/endoplasmic reticulum Ca2+ transporting 1
899	ATP1B1	165147	ATPase Na+/K+ transporting subunit beta 1
900	ATP1B3	165145	ATPase Na+/K+ transporting subunit beta 3
901	ATP12A	165149	ATPase H+/K+ transporting non-gastric alpha2 subunit
902	ATP1A1	165152	ATPase Na+/K+ transporting subunit alpha 1
903	STARD13	148769	StAR related lipid transfer domain containing 13
904	ATM	165156	ATM serine/threonine kinase
905	ATIC	165157	5-aminoimidazole-4-carboxamide ribonucleotide formyltransferase/IMP cyclohydrolase
906	ATF1	165162	activating transcription factor 1
907	ATF4	165160	activating transcription factor 4
908	ATF3	165161	activating transcription factor 3
909	FAR1	148777	fatty acyl-CoA reductase 1
910	SERPINC1	165165	serpin family C member 1
911	CHD6	148781	chromodomain helicase DNA binding protein 6
912	POLR1B	148786	polymerase (RNA) I subunit B
913	SLA2	148784	Src-like-adaptor 2
914	ASS1	165175	argininosuccinate synthase 1
915	ANTXR1	148788	anthrax toxin receptor 1
916	ASNS	165179	asparagine synthetase (glutamine-hydrolyzing)
917	RPF2	148795	ribosome production factor 2 homolog
918	GTF2IRD2	148792	GTF2I repeat domain containing 2
919	ASPH	165176	aspartate beta-hydroxylase
920	KAT8	148798	lysine acetyltransferase 8
921	ASL	165183	argininosuccinate lyase
922	ASNA1	165180	arsA arsenite transporter, ATP-binding, homolog 1 (bacterial)
923	PPP1R1B	148797	protein phosphatase 1 regulatory inhibitor subunit 1B
924	ASGR1	165186	asialoglycoprotein receptor 1
925	ASGR2	165185	asialoglycoprotein receptor 2
926	UTP15	148805	UTP15, small subunit processome component
927	USP42	148808	ubiquitin specific peptidase 42
928	ARSE	165199	arylsulfatase E (chondrodysplasia punctata 1)
929	ATRIP	148812	ATR interacting protein
930	PRAM1	148818	PML-RARA regulated adaptor molecule 1
931	ARSB	165203	arylsulfatase B
932	PCBD2	148819	pterin-4 alpha-carbinolamine dehydratase 2
933	PCGF6	148816	polycomb group ring finger 6
934	ARRB1	165206	arrestin beta 1
935	ARR3	165207	arrestin 3 retinal (X-arrestin)
936	ARRB2	165205	arrestin beta 2
937	ACO2	165210	aconitase 2
938	ARNTL	165208	aryl hydrocarbon receptor nuclear translocator like
939	AGA	165209	aspartylglucosaminidase
940	ACLY	165213	ATP citrate lyase
941	ACAT2	165218	acetyl-CoA acetyltransferase 2
942	ACAT1	165219	acetyl-CoA acetyltransferase 1
943	ASIC1	165216	acid sensing ion channel subunit 1
944	FBXO30	148833	F-box protein 30
945	ACADM	165223	acyl-CoA dehydrogenase, C-4 to C-12 straight chain
946	KBTBD7	148839	kelch repeat and BTB domain containing 7
947	ACADSB	165221	acyl-CoA dehydrogenase, short/branched chain
948	ENKD1	148837	enkurin domain containing 1
949	ACACA	165226	acetyl-CoA carboxylase alpha
950	TKTL2	148841	transketolase-like 2
951	ABL2	165230	ABL proto-oncogene 2, non-receptor tyrosine kinase
952	ABR	165228	active BCR-related
953	ABO	165229	ABO blood group (transferase A, alpha 1-3-N-acetylgalactosaminyltransferase; transferase B, alpha 1-3-galactosyltransferase)
954	ABCF1	165234	ATP binding cassette subfamily F member 1
955	ABCB7	165235	ATP binding cassette subfamily B member 7
956	TEX35	148851	testis expressed 35
957	ABL1	165232	ABL proto-oncogene 1, non-receptor tyrosine kinase
958	ABCA1	165238	ATP binding cassette subfamily A member 1
959	KIRREL2	148854	kin of IRRE like 2 (Drosophila)
960	ABAT	165239	4-aminobutyrate aminotransferase
961	DTNBP1	148855	dystrobrevin binding protein 1
962	HDHD2	148853	haloacid dehalogenase like hydrolase domain containing 2
963	ABCA2	165237	ATP binding cassette subfamily A member 2
964	AANAT	165242	aralkylamine N-acetyltransferase
965	AAMP	165243	angio associated migratory cell protein
966	AARS	165241	alanyl-tRNA synthetase
967	RBM48	148857	RNA binding motif protein 48
968	NAT2	165247	N-acetyltransferase 2 (arylamine N-acetyltransferase)
969	SERPINA3	165245	serpin family A member 3
970	A2M	165250	alpha-2-macroglobulin
971	A1BG	165251	alpha-1-B glycoprotein
972	BRIP1	148871	BRCA1 interacting protein C-terminal helicase 1
973	CCDC8	148874	coiled-coil domain containing 8
974	FAM234A	148875	family with sequence similarity 234 member A
975	NCALD	148873	neurocalcin delta
976	SPNS1	148876	spinster homolog 1 (Drosophila)
977	TSSK6	148877	testis specific serine kinase 6
978	TATDN1	148887	TatD DNase domain containing 1
979	TSSK1B	148885	testis specific serine kinase 1B
980	EIF2A	148888	eukaryotic translation initiation factor 2A
981	HDAC10	148892	histone deacetylase 10
982	SPRTN	148893	SprT-like N-terminal domain
983	KCNK16	148918	potassium two pore domain channel subfamily K member 16
984	ARMC10	148919	armadillo repeat containing 10
985	USP26	148917	ubiquitin specific peptidase 26
986	RBM4B	148921	RNA binding motif protein 4B
987	KRTAP4-12	148925	keratin associated protein 4-12
988	GRWD1	148929	glutamate-rich WD repeat containing 1
989	ITCH	148933	itchy E3 ubiquitin protein ligase
990	RIOK1	148936	RIO kinase 1
991	NRIP2	148942	nuclear receptor interacting protein 2
992	RPS6KL1	148951	ribosomal protein S6 kinase like 1
993	SESN2	148955	sestrin 2
994	HSDL1	148952	hydroxysteroid dehydrogenase like 1
995	TLN2	148958	talin 2
996	PARP9	148956	poly(ADP-ribose) polymerase family member 9
997	DYNLRB1	148960	dynein light chain roadblock-type 1
998	FAM103A1	148970	family with sequence similarity 103 member A1
999	TEX101	148971	testis expressed 101
1000	ZMIZ2	148973	zinc finger MIZ-type containing 2
1001	AMMECR1L	148976	AMMECR1 like
1002	BCL2L12	148982	BCL2 like 12
1003	RASSF5	148985	Ras association domain family member 5
1004	HAUS1	149002	HAUS augmin like complex subunit 1
1005	SHANK3	149010	SH3 and multiple ankyrin repeat domains 3
1006	FBF1	149030	Fas (TNFRSF6) binding factor 1
1007	HIST1H2BK	149040	histone cluster 1, H2bk
1008	HIST1H2AH	149041	histone cluster 1, H2ah
1009	REPS1	149046	RALBP1 associated Eps domain containing 1
1010	USP45	149049	ubiquitin specific peptidase 45
1011	RBM17	149062	RNA binding motif protein 17
1012	UBL7	149060	ubiquitin like 7
1013	PPP1R16A	149064	protein phosphatase 1 regulatory subunit 16A
1014	CEP19	149068	centrosomal protein 19
1015	ATG4D	149075	autophagy related 4D cysteine peptidase
1016	C1orf94	149076	chromosome 1 open reading frame 94
1017	AJUBA	149082	ajuba LIM protein
1018	IGSF21	149080	immunoglobin superfamily member 21
1019	UBASH3B	149085	ubiquitin associated and SH3 domain containing B
1020	NUDCD1	149088	NudC domain containing 1
1021	SERAC1	149095	serine active site containing 1
1022	TNS4	149092	tensin 4
1023	PRPF38A	149093	pre-mRNA processing factor 38A
1024	WDR73	149099	WD repeat domain 73
1025	HSH2D	149100	hematopoietic SH2 domain containing
1026	ZFYVE19	149105	zinc finger FYVE-type containing 19
1027	PPP1R15B	149120	protein phosphatase 1 regulatory subunit 15B
1028	C9orf3	149129	chromosome 9 open reading frame 3
1029	TBRG1	149138	transforming growth factor beta regulator 1
1030	ATAD1	149139	ATPase family, AAA domain containing 1
1031	PLXDC2	149137	plexin domain containing 2
1032	FBXO18	149142	F-box protein, helicase, 18
1033	LINGO1	149141	leucine rich repeat and Ig domain containing 1
1034	ZDHHC12	149149	zinc finger DHHC-type containing 12
1035	PARP10	149155	poly(ADP-ribose) polymerase family member 10
1036	HAVCR2	149162	hepatitis A virus cellular receptor 2
1037	PTPN5	149163	protein tyrosine phosphatase, non-receptor type 5
1038	RSPO3	149160	R-spondin 3
1039	KLHL22	149167	kelch like family member 22
1040	TMEM25	149164	transmembrane protein 25
1041	ZNF496	149180	zinc finger protein 496
1042	TXNDC17	149191	thioredoxin domain containing 17
1043	LMNB2	149188	lamin B2
1044	BUD13	149196	BUD13 homolog
1045	TUBA1C	149207	tubulin alpha 1c
1046	HDGFRP2	149210	hepatoma-derived growth factor-related protein 2
1047	MGARP	149211	mitochondria localized glutamic acid rich protein
1048	GPT2	149214	glutamic pyruvate transaminase (alanine aminotransferase) 2
1049	LNX1	149212	ligand of numb-protein X 1
1050	BEX2	149213	brain expressed X-linked 2
1051	CREB3L3	149218	cAMP responsive element binding protein 3-like 3
1052	C9orf24	149228	chromosome 9 open reading frame 24
1053	PPP1R9B	149229	protein phosphatase 1 regulatory subunit 9B
1054	TRIM63	149236	tripartite motif containing 63
1055	TRIM55	149237	tripartite motif containing 55
1056	DPY30	149249	dpy-30, histone methyltransferase complex regulatory subunit
1057	GLYR1	149254	glyoxylate reductase 1 homolog
1058	TTBK1	149270	tau tubulin kinase 1
1059	AFAP1L2	149268	actin filament associated protein 1 like 2
1060	KRBA1	149274	KRAB-A domain containing 1
1061	ZGPAT	149279	zinc finger CCCH-type and G-patch domain containing
1062	TUBB6	149281	tubulin beta 6 class V
1063	PARD6B	149284	par-6 family cell polarity regulator beta
1064	PARD6G	149294	par-6 family cell polarity regulator gamma
1065	MAP1LC3A	149292	microtubule associated protein 1 light chain 3 alpha
1066	FAXC	149293	failed axon connections homolog
1067	TMEM185A	149296	transmembrane protein 185A
1068	HOPX	149309	HOP homeobox
1069	C14orf142	149312	chromosome 14 open reading frame 142
1070	SPIRE2	149323	spire type actin nucleation factor 2
1071	MEGF10	149326	multiple EGF like domains 10
1072	FBN3	149325	fibrillin 3
1073	LCOR	149331	ligand dependent nuclear receptor corepressor
1074	NEURL4	149329	neuralized E3 ubiquitin protein ligase 4
1075	KIAA1804	149335	mixed lineage kinase 4
1076	L3MBTL3	149333	l(3)mbt-like 3 (Drosophila)
1077	SYVN1	149339	synoviolin 1
1078	DOT1L	149342	DOT1 like histone H3K79 methyltransferase
1079	LZTS2	149341	leucine zipper, putative tumor suppressor 2
1080	RAB11FIP4	149345	RAB11 family interacting protein 4 (class II)
1081	CARD11	149351	caspase recruitment domain family member 11
1082	CYSTM1	149354	cysteine rich transmembrane module containing 1
1083	C15orf48	149353	chromosome 15 open reading frame 48
1084	ARFGAP2	149359	ADP ribosylation factor GTPase activating protein 2
1085	ELOF1	149363	elongation factor 1 homolog
1086	AKT1S1	149365	AKT1 substrate 1 (proline rich)
1087	C16orf13	149374	chromosome 16 open reading frame 13
1088	SARNP	149375	SAP domain containing ribonucleoprotein
1089	CMSS1	149379	cms1 ribosomal small subunit homolog (yeast)
1090	THOC3	149377	THO complex 3
1091	CCDC115	149381	coiled-coil domain containing 115
1092	MRPL45	149387	mitochondrial ribosomal protein L45
1093	FBXO17	149398	F-box protein 17
1094	UQCC2	149397	ubiquinol-cytochrome c reductase complex assembly factor 2
1095	RTBDN	149402	retbindin
1096	NUF2	149406	NUF2, NDC80 kinetochore complex component
1097	FAM110A	149405	family with sequence similarity 110 member A
1098	EPPK1	149413	epiplakin 1
1099	RAB33B	149424	RAB33B, member RAS oncogene family
1100	SH3BGRL3	149434	SH3 domain binding glutamate rich protein like 3
1101	KIF18A	149446	kinesin family member 18A
1102	CABLES2	149448	Cdk5 and Abl enzyme substrate 2
1103	ABHD17A	149449	abhydrolase domain containing 17A
1104	FAHD1	149454	fumarylacetoacetate hydrolase domain containing 1
1105	HYI	149455	hydroxypyruvate isomerase (putative)
1106	ISG20L2	149458	interferon stimulated exonuclease gene 20kDa like 2
1107	ARPC5L	149459	actin related protein 2/3 complex subunit 5-like
1108	RAB1B	149457	RAB1B, member RAS oncogene family
1109	SFXN3	149471	sideroflexin 3
1110	SHARPIN	149468	SHANK associated RH domain interactor
1111	MED25	149469	mediator complex subunit 25
1112	RNF146	149478	ring finger protein 146
1113	SPRY4	149477	sprouty RTK signaling antagonist 4
1114	SPACA1	149482	sperm acrosome associated 1
1115	TRIM56	149480	tripartite motif containing 56
1116	ADAMTS10	149487	ADAM metallopeptidase with thrombospondin type 1 motif 10
1117	TRIM7	149494	tripartite motif containing 7
1118	NUAK2	149492	NUAK family kinase 2
1119	DOCK8	149496	dedicator of cytokinesis 8
1120	CCNL2	149507	cyclin L2
1121	TSC22D4	149510	TSC22 domain family member 4
1122	TRMT1L	149511	tRNA methyltransferase 1 like
1123	TSSK3	149509	testis specific serine kinase 3
1124	DIAPH3	149513	diaphanous related formin 3
1125	ITM2C	149519	integral membrane protein 2C
1126	CDT1	149517	chromatin licensing and DNA replication factor 1
1127	SNX27	149526	sorting nexin family member 27
1128	FIP1L1	149527	factor interacting with PAPOLA and CPSF1
1129	FAM83D	149525	family with sequence similarity 83 member D
1130	URM1	149530	ubiquitin related modifier 1
1131	TRIM8	149531	tripartite motif containing 8
1132	FBXO38	149534	F-box protein 38
1133	TMX1	149537	thioredoxin related transmembrane protein 1
1134	PLA2G4B	133160	phospholipase A2 group IVB
1135	POLR2M	149549	polymerase (RNA) II subunit M
1136	GOLGA8DP	133233	golgin A8 family member D, pseudogene
1137	PCGF1	149625	polycomb group ring finger 1
1138	SPSB2	149635	splA/ryanodine receptor domain and SOCS box containing 2
1139	PSRC1	149638	proline and serine rich coiled-coil 1
1140	RAB34	149655	RAB34, member RAS oncogene family
1141	TMEM120A	149662	transmembrane protein 120A
1142	ATAD3B	149665	ATPase family, AAA domain containing 3B
1143	COLEC12	149746	collectin subfamily member 12
1144	TUBB1	149752	tubulin beta 1 class VI
1145	ILKAP	149756	ILK associated serine/threonine phosphatase
1146	GRIP2	149766	glutamate receptor interacting protein 2
1147	SETD7	149764	SET domain containing lysine methyltransferase 7
1148	DUSP16	149775	dual specificity phosphatase 16
1149	APOL5	149772	apolipoprotein L5
1150	CMIP	149782	c-Maf inducing protein
1151	CEP44	149780	centrosomal protein 44
1152	ASXL3	149781	additional sex combs like 3, transcriptional regulator
1153	GOLGA8F	133402	golgin A8 family member F
1154	COL18A1	149784	collagen type XVIII alpha 1
1155	TMEM177	149788	transmembrane protein 177
1156	NDFIP1	149798	Nedd4 family interacting protein 1
1157	CEP290	149802	centrosomal protein 290
1158	TTI2	149801	TELO2 interacting protein 2
1159	SPSB1	149807	splA/ryanodine receptor domain and SOCS box containing 1
1160	MYO19	149804	myosin XIX
1161	EDC3	149819	enhancer of mRNA decapping 3
1162	NAA15	149817	N(alpha)-acetyltransferase 15, NatA auxiliary subunit
1163	ZC3H12A	149822	zinc finger CCCH-type containing 12A
1164	PQLC1	149823	PQ loop repeat containing 1
1165	CENPT	149820	centromere protein T
1166	ASRGL1	149821	asparaginase like 1
1167	FRAS1	149826	Fraser extracellular matrix complex subunit 1
1168	UXS1	149824	UDP-glucuronate decarboxylase 1
1169	ZNF703	149829	zinc finger protein 703
1170	TRIM46	149834	tripartite motif containing 46
1171	TUBA4B	149850	tubulin alpha 4b
1172	FBXL18	149870	F-box and leucine-rich repeat protein 18
1173	TMEM62	149875	transmembrane protein 62
1174	NAA25	149878	N(alpha)-acetyltransferase 25, NatB auxiliary subunit
1175	UBTD1	149877	ubiquitin domain containing 1
1176	PHC3	149882	polyhomeotic homolog 3
1177	PLA2G12A	149884	phospholipase A2 group XIIA
1178	PDRG1	149890	p53 and DNA damage regulated 1
1179	TXNDC5	149894	thioredoxin domain containing 5
1180	CSRNP2	149895	cysteine and serine rich nuclear protein 2
1181	NDEL1	149896	nudE neurodevelopment protein 1 like 1
1182	FAM192A	149907	family with sequence similarity 192 member A
1183	RMI1	149908	RecQ mediated genome instability 1
1184	DNAJB14	149926	DnaJ heat shock protein family (Hsp40) member B14
1185	POF1B	149925	premature ovarian failure, 1B
1186	DSN1	149928	DSN1 homolog, MIS12 kinetochore complex component
1187	WDR76	149936	WD repeat domain 76
1188	CEP76	149942	centrosomal protein 76
1189	DENND2D	149940	DENN domain containing 2D
1190	JADE1	149941	jade family PHD finger 1
1191	L2HGDH	149953	L-2-hydroxyglutarate dehydrogenase
1192	DOK3	149963	ng protein 3
1193	KIAA0319L	149961	KIAA0319 like
1194	TCEAL4	149970	transcription elongation factor A like 4
1195	NANOG	149968	Nanog homeobox
1196	NUP85	149982	nucleoporin 85
1197	LPCAT1	149994	lysophosphatidylcholine acyltransferase 1
1198	RIN3	149993	Ras and Rab interactor 3
1199	UBA5	150003	ubiquitin like modifier activating enzyme 5
1200	NUDT18	150006	nudix hydrolase 18
1201	CBLL1	150007	ein ligase
1202	RABEP2	150005	rabaptin, RAB GTPase binding effector protein 2
1203	RPAP2	150008	RNA polymerase II associated protein 2
1204	TCTN2	150012	tectonic family member 2
1205	BORA	150013	bora, aurora kinase A activator
1206	TUBAL3	150018	tubulin alpha like 3
1207	NEK11	150020	NIMA related kinase 11
1208	TM4SF20	150024	transmembrane 4 L six family member 20
1209	ZBTB3	150034	zinc finger and BTB domain containing 3
1210	FAM124B	150033	family with sequence similarity 124 member B
1211	EHMT1	150043	euchromatic histone-lysine N-methyltransferase 1
1212	MMRN2	150044	multimerin 2
1213	ARMC5	150056	armadillo repeat containing 5
1214	ZNF408	150057	zinc finger protein 408
1215	CLMN	150062	calmin (calponin-like, transmembrane)
1216	FBXO31	150061	F-box protein 31
1217	MYH14	150066	myosin, heavy chain 14, non-muscle
1218	KLHL36	150064	kelch like family member 36
1219	ISOC2	150079	isochorismatase domain containing 2
1220	KATNBL1	150077	katanin regulatory subunit B1 like 1
1221	ZNF668	150082	zinc finger protein 668
1222	UBE2DNL	133696	ubiquitin conjugating enzyme E2 D N-terminal like (pseudogene)
1223	TEFM	150100	transcription elongation factor, mitochondrial
1224	TBC1D17	150101	TBC1 domain family member 17
1225	SH3D21	150106	SH3 domain containing 21
1226	PALB2	150107	partner and localizer of BRCA2
1227	VPS37B	150114	VPS37B, ESCRT-I subunit
1228	SUV39H2	150112	suppressor of variegation 3-9 homolog 2
1229	CCDC51	150119	coiled-coil domain containing 51
1230	TBL1XR1	150116	transducin (beta)-like 1 X-linked receptor 1
1231	IPO4	150122	importin 4
1232	ITIH5	150123	inter-alpha-trypsin inhibitor heavy chain family member 5
1233	AARSD1	150127	alanyl-tRNA synthetase domain containing 1
1234	PRR3	150130	proline rich 3
1235	VWA7	150134	von Willebrand factor A domain containing 7
1236	ARHGAP39	150137	Rho GTPase activating protein 39
1237	SRCIN1	150140	SRC kinase signaling inhibitor 1
1238	UBXN6	150150	UBX domain protein 6
1239	TNKS2	150154	tankyrase 2
1240	WDR61	150156	WD repeat domain 61
1241	COASY	150157	Coenzyme A synthase
1242	WDR82	150166	WD repeat domain 82
1243	PNPLA3	150164	patatin like phospholipase domain containing 3
1244	ADAM33	150168	ADAM metallopeptidase domain 33
1245	DNAJC5	150169	DnaJ heat shock protein family (Hsp40) member C5
1246	PUS1	150175	pseudouridylate synthase 1
1247	CEP70	150177	centrosomal protein 70
1248	GKAP1	150180	G kinase anchoring protein 1
1249	KLHL15	150187	kelch like family member 15
1250	FLAD1	150190	flavin adenine dinucleotide synthetase 1
1251	C2orf44	150194	chromosome 2 open reading frame 44
1252	MED28	150192	mediator complex subunit 28
1253	CDK5RAP3	150198	CDK5 regulatory subunit associated protein 3
1254	HSD3B7	150202	hydroxy-delta-5-steroid dehydrogenase, 3 beta- and steroid delta-isomerase 7
1255	GRPEL1	150200	GrpE like 1, mitochondrial
1256	ITPKC	150201	inositol-trisphosphate 3-kinase C
1257	C16orf70	150206	chromosome 16 open reading frame 70
1258	PREX2	150211	phosphatidylinositol-3,4,5-trisphosphate dependent Rac exchange factor 2
1259	WDR26	150215	WD repeat domain 26
1260	ELL3	150212	elongation factor for RNA polymerase II 3
1261	PAAF1	150219	ctor 1
1262	RUFY1	150217	RUN and FYVE domain containing 1
1263	TARS2	150222	threonyl-tRNA synthetase 2, mitochondrial (putative)
1264	RAB11FIP1	150221	RAB11 family interacting protein 1 (class I)
1265	ALPK1	150227	alpha kinase 1
1266	KIR2DS2	133854	killer cell immunoglobulin like receptor, two Ig domains and short cytoplasmic tail 2
1267	HKDC1	150238	hexokinase domain containing 1
1268	CHD9	150236	chromodomain helicase DNA binding protein 9
1269	FBXO11	150237	F-box protein 11
1270	LRRK1	150247	leucine-rich repeat kinase 1
1271	COLGALT1	150244	collagen beta(1-O)galactosyltransferase 1
1272	GALNT12	150254	polypeptide N-acetylgalactosaminyltransferase 12
1273	MANEA	150255	mannosidase endo-alpha
1274	QTRT2	150258	queuine tRNA-ribosyltransferase accessory subunit 2
1275	STEAP4	150260	STEAP4 metalloreductase
1276	VEPH1	150271	ventricular zone expressed PH domain containing 1
1277	SMC6	150268	structural maintenance of chromosomes 6
1278	ZCCHC6	150275	zinc finger CCHC-type containing 6
1279	FN3KRP	150273	fructosamine 3 kinase related protein
1280	PLEKHF2	150279	pleckstrin homology and FYVE domain containing 2
1281	HSPBAP1	150282	HSPB1 associated protein 1
1282	ICE2	150281	interactor of little elongation complex ELL subunit 2
1283	ARHGAP10	150286	Rho GTPase activating protein 10
1284	RPAP3	150287	RNA polymerase II associated protein 3
1285	PPP1R3B	150284	protein phosphatase 1 regulatory subunit 3B
1286	HECTD3	150289	HECT domain E3 ubiquitin protein ligase 3
1287	MCPH1	150294	microcephalin 1
1288	SRD5A3	150298	steroid 5 alpha-reductase 3
1289	TNFAIP8L2	150314	TNF alpha induced protein 8 like 2
1290	ARMT1	150316	acidic residue methyltransferase 1
1291	RIC3	150326	RIC3 acetylcholine receptor chaperone
1292	FAM118B	150327	family with sequence similarity 118 member B
1293	VCPKMT	150325	valosin containing protein lysine methyltransferase
1294	TCTN1	150331	tectonic family member 1
1295	SAP130	150334	Sin3A associated protein 130kDa
1296	MUL1	150335	mitochondrial E3 ubiquitin protein ligase 1
1297	CEP97	150332	centrosomal protein 97
1298	RNF219	150333	ring finger protein 219
1299	CARS2	150339	cysteinyl-tRNA synthetase 2, mitochondrial (putative)
1300	MRPL24	150337	mitochondrial ribosomal protein L24
1301	TMEM231	150342	transmembrane protein 231
1302	CORO7	150341	coronin 7
1303	CDC73	150345	cell division cycle 73
1304	ATP13A3	150350	ATPase 13A3
1305	ATG9A	150379	autophagy related 9A
1306	FTO	150377	fat mass and obesity associated
1307	KCTD15	150391	potassium channel tetramerization domain containing 15
1308	DDX54	150394	DEAD-box helicase 54
1309	ZFYVE21	150395	zinc finger FYVE-type containing 21
1310	NABP2	150398	nucleic acid binding protein 2
1311	NUP37	150407	nucleoporin 37kDa
1312	AHNAK	150404	AHNAK nucleoprotein
1313	C20orf195	150405	chromosome 20 open reading frame 195
1314	GID4	150411	GID complex subunit 4 homolog
1315	CAMKV	150415	CaM kinase-like vesicle-associated
1316	DDA1	150413	DET1 and DDB1 associated 1
1317	DDX50	150416	DEAD-box helicase 50
1318	SLX1B	150417	SLX1 homolog B, structure-specific endonuclease subunit
1319	MIS12	150422	MIS12 kinetochore complex component
1320	CUEDC2	150421	CUE domain containing 2
1321	VKORC1	150424	vitamin K epoxide reductase complex subunit 1
1322	AUNIP	150425	aurora kinase A and ninein interacting protein
1323	TRAK2	150442	trafficking protein, kinesin binding 2
1324	CYP4F12	150445	cytochrome P450 family 4 subfamily F member 12
1325	PEAK1	150460	pseudopodium enriched atypical kinase 1
1326	GEMIN6	150461	gem nuclear organelle associated protein 6
1327	ZMYM1	150464	zinc finger MYM-type containing 1
1328	CAMKMT	150469	calmodulin-lysine N-methyltransferase
1329	MOB3B	150474	MOB kinase activator 3B
1330	GRAMD3	150477	GRAM domain containing 3
1331	PHACTR4	150481	phosphatase and actin regulator 4
1332	WNK2	150486	WNK lysine deficient protein kinase 2
1333	WNK3	150487	WNK lysine deficient protein kinase 3
1334	STK33	150484	serine/threonine kinase 33
1335	UBE2Z	150490	ubiquitin conjugating enzyme E2 Z
1336	WNK4	150488	lysine deficient protein kinase 4
1337	SPATS2	150498	spermatogenesis associated serine rich 2
1338	WNK1	150503	WNK lysine deficient protein kinase 1
1339	MARCKSL1	150511	MARCKS-like 1
1340	UPF3A	150509	UPF3 regulator of nonsense transcripts homolog A (yeast)
1341	TMEM135	150514	transmembrane protein 135
1342	MRPL44	150517	mitochondrial ribosomal protein L44
1343	CDK15	150524	cyclin-dependent kinase 15
1344	RAPH1	150525	Ras association (RalGDS/AF-6) and pleckstrin homology domains 1
1345	PINK1	150529	PTEN induced putative kinase 1
1346	MRPL9	150535	mitochondrial ribosomal protein L9
1347	MRPL40	150541	mitochondrial ribosomal protein L40
1348	MRPS15	150547	mitochondrial ribosomal protein S15
1349	MRPS9	150545	mitochondrial ribosomal protein S9
1350	CENPH	150550	centromere protein H
1351	NT5DC2	150551	5'-nucleotidase domain containing 2
1352	MRPL14	150554	mitochondrial ribosomal protein L14
1353	CDCP1	150568	CUB domain containing protein 1
1354	PLEKHG2	150574	pleckstrin homology and RhoGEF domain containing G2
1355	USP46	150577	ubiquitin specific peptidase 46
1356	YTHDC2	150583	YTH domain containing 2
1357	P2RY12	150595	purinergic receptor P2Y12
1358	EFCAB6	150598	EF-hand calcium binding domain 6
1359	NMNAT1	150596	nicotinamide nucleotide adenylyltransferase 1
1360	RMND5A	150601	required for meiotic nuclear division 5 homolog A
1361	TSPY2	150609	testis specific protein, Y-linked 2
1362	CLEC7A	150612	C-type lectin domain family 7 member A
1363	CSMD1	150619	CUB and Sushi multiple domains 1
1364	TPSB2	150617	tryptase beta 2 (gene/pseudogene)
1365	MRPS25	150623	mitochondrial ribosomal protein S25
1366	INF2	150631	inverted formin, FH2 and WH2 domain containing
1367	TTC31	150628	tetratricopeptide repeat domain 31
1368	SUSD1	150634	sushi domain containing 1
1369	KLHL25	150640	kelch like family member 25
1370	AKTIP	150645	AKT interacting protein
1371	GMCL1	150650	1
1372	MMP25	150653	matrix metallopeptidase 25
1373	HIF3A	150659	hypoxia inducible factor 3 alpha subunit
1374	ARHGAP9	150662	Rho GTPase activating protein 9
1375	RFWD2	150666	ring finger and WD repeat domain 2, E3 ubiquitin protein ligase
1376	NSD1	150667	nuclear receptor binding SET domain protein 1
1377	XPO4	150664	exportin 4
1378	ARHGEF28	150675	Rho guanine nucleotide exchange factor 28
1379	RHBDF1	150673	rhomboid 5 homolog 1 (Drosophila)
1380	ABCG5	150678	ATP binding cassette subfamily G member 5
1381	ABCG8	150677	ATP binding cassette subfamily G member 8
1382	ATL2	150683	atlastin GTPase 2
1383	PDLIM2	150680	PDZ and LIM domain 2
1384	MLST8	150685	MTOR associated protein, LST8 homolog
1385	PJA1	150689	praja ring finger ubiquitin ligase 1
1386	PAGR1	150711	PAXIP1 associated glutamate rich protein 1
1387	FYCO1	150714	FYVE and coiled-coil domain containing 1
1388	BIRC7	150713	baculoviral IAP repeat containing 7
1389	GLB1L	150722	galactosidase beta 1 like
1390	NOX5	150723	NADPH oxidase, EF-hand calcium binding domain 5
1391	BCL2L14	150724	BCL2 like 14
1392	RSG1	150730	REM2 and RAB like small GTPase 1
1393	BHLHE41	150728	basic helix-loop-helix family member e41
1394	ZXDC	150729	ZXD family zinc finger C
1395	TMEM43	150778	transmembrane protein 43
1396	FSD1	150779	fibronectin type III and SPRY domain containing 1
1397	EFHD2	150782	EF-hand domain family member D2
1398	BRCC3	150780	BRCA1/BRCA2-containing complex subunit 3
1399	TTPAL	150781	tocopherol (alpha) transfer protein-like
1400	FBXL15	150786	F-box and leucine-rich repeat protein 15
1401	ZNF576	150785	zinc finger protein 576
1402	CENPO	150790	centromere protein O
1403	RBM42	150791	RNA binding motif protein 42
1404	CRELD2	150788	cysteine rich with EGF like domains 2
1405	NOL12	150800	nucleolar protein 12
1406	GNPTAB	150801	N-acetylglucosamine-1-phosphate transferase alpha and beta subunits
1407	TNIP2	150804	TNFAIP3 interacting protein 2
1408	ZSCAN5A	150809	zinc finger and SCAN domain containing 5A
1409	DERL1	150817	derlin 1
1410	APOO	150820	apolipoprotein O
1411	TAF1D	150827	TATA-box binding protein associated factor, RNA polymerase I subunit D
1412	MAPKAP1	150824	mitogen-activated protein kinase associated protein 1
1413	C11orf49	150831	chromosome 11 open reading frame 49
1414	METTL22	150835	methyltransferase like 22
1415	WDR77	150842	WD repeat domain 77
1416	C1orf50	150846	chromosome 1 open reading frame 50
1417	DCTPP1	150847	dCTP pyrophosphatase 1
1418	DNAJC1	150854	DnaJ heat shock protein family (Hsp40) member C1
1419	TFB2M	150853	transcription factor B2, mitochondrial
1420	IRF2BPL	150858	interferon regulatory factor 2 binding protein like
1421	MMS19	150856	MMS19 homolog, cytosolic iron-sulfur assembly component
1422	NCAPG	150867	non-SMC condensin I complex subunit G
1423	RBSN	150872	rabenosyn, RAB effector
1424	TINAGL1	150878	tubulointerstitial nephritis antigen like 1
1425	NOD2	150879	nucleotide binding oligomerization domain containing 2
1426	XYLT1	150876	xylosyltransferase I
1427	RRAGC	150882	Ras related GTP binding C
1428	MOAP1	150887	modulator of apoptosis 1
1429	CRLF2	150890	cytokine receptor-like factor 2
1430	NPVF	150888	neuropeptide VF precursor
1431	MCCC2	150906	methylcrotonoyl-CoA carboxylase 2
1432	GOLPH3	150908	phosphoprotein 3
1433	CDH23	150914	cadherin-related 23
1434	C19orf33	150913	chromosome 19 open reading frame 33
1435	TSPYL2	150922	TSPY-like 2
1436	PRSS22	150920	protease, serine 22
1437	CLSPN	150935	claspin
1438	KIF13A	150933	kinesin family member 13A
1439	DMRTA1	150936	DMRT like family A1
1440	FKBPL	150943	FK506 binding protein like
1441	FAM217B	150946	family with sequence similarity 217 member B
1442	ZNF667	150948	zinc finger protein 667
1443	CHTF18	150959	chromosome transmission fidelity factor 18
1444	UBE2O	150976	ubiquitin conjugating enzyme E2 O
1445	THADA	150977	thyroid adenoma associated
1446	ABHD4	150982	abhydrolase domain containing 4
1447	BCAN	150985	brevican
1448	SNX6	150994	sorting nexin 6
1449	RBM25	151003	in 25
1450	MID1IP1	151000	MID1 interacting protein 1
1451	WIZ	151001	widely interspaced zinc finger motifs
1452	DLGAP3	151007	discs large homolog associated protein 3
1453	KMT2C	151011	lysine methyltransferase 2C
1454	DNASE2B	151008	deoxyribonuclease II beta
1455	SCAF1	151012	SR-related CTD associated factor 1
1456	PRUNE	151019	prune exopolyphosphatase
1457	RPRD1B	151026	regulation of nuclear pre-mRNA domain containing 1B
1458	RHOU	151034	ras homolog family member U
1459	ENOPH1	151035	enolase-phosphatase 1
1460	NLRC4	151032	NLR family, CARD domain containing 4
1461	PLEKHB1	151039	pleckstrin homology domain containing B1
1462	SRPRB	151036	SRP receptor beta subunit
1463	SQRDL	151040	sulfide quinone reductase-like (yeast)
1464	NFE4	151046	nuclear factor, erythroid 4
1465	CRTC3	151071	CREB regulated transcription coactivator 3
1466	TBC1D15	151069	TBC1 domain family member 15
1467	CERK	151074	ceramide kinase
1468	MICAL1	151075	microtubule associated monooxygenase, calponin and LIM domain containing 1
1469	RBM15	151072	RNA binding motif protein 15
1470	RMND5B	151078	required for meiotic nuclear division 5 homolog B
1471	CCDC14	151083	coiled-coil domain containing 14
1472	PCED1A	151080	PC-esterase domain containing 1A
1473	FAM160B2	151091	family with sequence similarity 160 member B2
1474	TNS3	151092	tensin 3
1475	SMURF2	151098	SMAD specific E3 ubiquitin protein ligase 2
1476	PLPPR2	151099	phospholipid phosphatase related 2
1477	SMYD3	151096	SET and MYND domain containing 3
1478	WDR13	151104	WD repeat domain 13
1479	PDIA2	151111	protein disulfide isomerase family A member 2
1480	UNKL	151109	unkempt family like zinc finger
1481	COPS7B	151114	COP9 signalosome subunit 7B
1482	TMPRSS3	151115	transmembrane protease, serine 3
1483	NUCKS1	151113	nuclear casein kinase and cyclin-dependent kinase substrate 1
1484	GORASP1	151118	golgi reassembly stacking protein 1
1485	CSRNP1	151121	cysteine and serine rich nuclear protein 1
1486	CCAR2	151133	cell cycle and apoptosis regulator 2
1487	GATAD1	151137	GATA zinc finger domain containing 1
1488	MARK4	151146	inase 4
1489	RBAK	151147	RB associated KRAB zinc finger
1490	TRIB3	151150	tribbles pseudokinase 3
1491	ANKRA2	151148	ankyrin repeat family A member 2
1492	ZFYVE28	151154	zinc finger FYVE-type containing 28
1493	SPTBN4	151155	spectrin beta, non-erythrocytic 4
1494	NCOA5	151158	nuclear receptor coactivator 5
1495	IGDCC4	151160	immunoglobulin superfamily, DCC subclass, member 4
1496	PRX	151166	periaxin
1497	PPP4R4	151164	protein phosphatase 4, regulatory subunit 4
1498	SFMBT2	151168	Scm-like with four mbt domains 2
1499	SHTN1	151181	shootin 1
1500	USP37	151184	ubiquitin specific peptidase 37
1501	TNRC6C	151188	trinucleotide repeat containing 6C
1502	ZDBF2	151194	zinc finger DBF-type containing 2
1503	CHD8	151195	chromodomain helicase DNA binding protein 8
1504	RNF213	151199	ring finger protein 213
1505	ALS2	151196	ALS2, alsin Rho guanine nucleotide exchange factor
1506	EPB41L5	151202	erythrocyte membrane protein band 4.1 like 5
1507	KIAA1549	151201	KIAA1549
1508	USP29	151206	ubiquitin specific peptidase 29
1509	CAMSAP3	151207	calmodulin regulated spectrin associated protein family member 3
1510	CALCOCO1	151210	calcium binding and coiled-coil domain 1
1511	KIAA1524	151215	protein CIP2A
1512	USP28	151219	ubiquitin specific peptidase 28
1513	ZSWIM5	151222	zinc finger SWIM-type containing 5
1514	POGK	151220	pogo transposable element with KRAB domain
1515	MYH7B	151221	myosin, heavy chain 7B, cardiac muscle, beta
1516	EP400	151226	E1A binding protein p400
1517	KLHL1	151231	kelch like family member 1
1518	SH3RF1	151229	SH3 domain containing ring finger 1
1519	NYAP2	151232	neuronal tyrosine-phosphorylated phosphoinositide-3-kinase adaptor 2
1520	VPS18	151238	VPS18, CORVET/HOPS core subunit
1521	STIM2	151236	stromal interaction molecule 2
1522	SHROOM3	151237	shroom family member 3
1523	RANBP10	151245	RAN binding protein 10
1524	USP36	151251	ubiquitin specific peptidase 36
1525	WDR48	151253	WD repeat domain 48
1526	CFAP97	151263	cilia and flagella associated protein 97
1527	MKL1	151260	megakaryoblastic leukemia (translocation) 1
1528	KLHL14	151271	kelch like family member 14
1529	ARRDC3	151274	arrestin domain containing 3
1530	CEP126	151273	centrosomal protein 126
1531	ZNF398	151290	zinc finger protein 398
1532	DISP3	151291	dispatched RND transporter family member 3
1533	WDR35	151292	WD repeat domain 35
1534	TBC1D14	151298	TBC1 domain family member 14
1535	MIB1	151297	mindbomb E3 ubiquitin protein ligase 1
1536	HACE1	151300	HECT domain and ankyrin repeat containing E3 ubiquitin protein ligase 1
1537	SRGAP1	151307	SLIT-ROBO Rho GTPase activating protein 1
1538	STARD9	151310	StAR related lipid transfer domain containing 9
1539	RPTOR	151308	regulatory associated protein of MTOR complex 1
1540	HECW2	151309	HECT, C2 and WW domain containing E3 ubiquitin protein ligase 2
1541	COG6	151315	component of oligomeric golgi complex 6
1542	ARHGAP31	151312	Rho GTPase activating protein 31
1543	XPO5	151316	exportin 5
1544	MTUS1	151317	microtubule associated tumor suppressor 1
1545	MTA3	151322	metastasis associated 1 family member 3
1546	MAVS	151320	mitochondrial antiviral signaling protein
1547	KIDINS220	151325	kinase D-interacting substrate 220kDa
1548	HEG1	151330	heart development protein with EGF like domains 1
1549	AHRR	151332	aryl-hydrocarbon receptor repressor
1550	PRR12	151340	proline rich 12
1551	ZNF512B	151346	zinc finger protein 512B
1552	CNOT6	151347	CCR4-NOT transcription complex subunit 6
1553	SRR	151348	serine racemase
1554	TRAPPC11	151354	trafficking protein particle complex 11
1555	ATG101	151363	autophagy related 101
1556	SCOC	151368	short coiled-coil protein
1557	ELAC2	151374	elaC ribonuclease Z 2
1558	NYX	151377	nyctalopin
1559	AASDHPPT	151381	aminoadipate-semialdehyde dehydrogenase-phosphopantetheinyl transferase
1560	PPCDC	151387	phosphopantothenoylcysteine decarboxylase
1561	CCDC90B	151385	coiled-coil domain containing 90B
1562	APOBEC3G	151388	apolipoprotein B mRNA editing enzyme catalytic subunit 3G
1563	MRPS35	151389	mitochondrial ribosomal protein S35
1564	TSKS	151403	testis specific serine kinase substrate
1565	EXOC4	151400	exocyst complex component 4
1566	EDA2R	151401	ectodysplasin A2 receptor
1567	AFAP1	151410	actin filament associated protein 1
1568	C12orf10	151408	chromosome 12 open reading frame 10
1569	GNB4	151418	G protein subunit beta 4
1570	TRPV4	151422	transient receptor potential cation channel subfamily V member 4
1571	SCPEP1	151421	serine carboxypeptidase 1
1572	UBL5	151433	Ubiquitin-like protein 5
1573	EVA1C	151440	eva-1 homolog C (C. elegans)
1574	GATAD2B	151453	GATA zinc finger domain containing 2B
1575	NDRG2	151462	NDRG family member 2
1576	BIRC6	151461	baculoviral IAP repeat containing 6
1577	WDR18	151465	WD repeat domain 18
1578	SCYL1	151470	SCY1 like pseudokinase 1
1579	MIF4GD	151471	MIF4G domain containing
1580	NMRAL1	151473	NmrA-like family domain containing 1
1581	S100A14	151478	S100 calcium binding protein A14
1582	RAB22A	151477	RAB22A, member RAS oncogene family
1583	RHOJ	151482	ras homolog family member J
1584	AICDA	151484	activation-induced cytidine deaminase
1585	PBXIP1	151494	pre-B-cell leukemia homeobox interacting protein 1
1586	ARFGEF3	151514	member 3
1587	THAP11	151517	THAP domain containing 11
1588	ATP10A	151526	ATPase phospholipid transporting 10A (putative)
1589	SEPN1	151529	selenoprotein N, 1
1590	THOC2	151532	THO complex 2
1591	KIAA1191	151539	KIAA1191
1592	CAMK1G	151543	calcium/calmodulin dependent protein kinase IG
1593	ZMIZ1	151540	zinc finger MIZ-type containing 1
1594	GJC2	151548	gap junction protein gamma 2
1595	SMURF1	151556	SMAD specific E3 ubiquitin protein ligase 1
1596	RALGAPB	151562	Ral GTPase activating protein non-catalytic beta subunit
1597	LYRM1	151561	LYR motif containing 1
1598	RTN4	151567	reticulon 4
1599	PAK7	151565	p21 protein (Cdc42/Rac)-activated kinase 7
1600	C21orf59	151574	chromosome 21 open reading frame 59
1601	SAR1A	151575	secretion associated Ras related GTPase 1A
1602	CHMP1B	151573	charged multivesicular body protein 1B
1603	AKIP1	151581	A-kinase interacting protein 1
1604	TRIM39	151590	tripartite motif containing 39
1605	NPDC1	151593	neural proliferation, differentiation and control, 1
1606	EIF5A2	151598	eukaryotic translation initiation factor 5A2
1607	BCCIP	151599	BRCA2 and CDKN1A interacting protein
1608	DIABLO	151602	diablo IAP-binding mitochondrial protein
1609	KCNQ5	151610	potassium voltage-gated channel subfamily Q member 5
1610	EIF4ENIF1	151611	eukaryotic translation initiation factor 4E nuclear import factor 1
1611	MMP26	151608	matrix metallopeptidase 26
1612	CTPS2	151615	CTP synthase 2
1613	PRMT8	151619	protein arginine methyltransferase 8
1614	LTB4R2	151616	leukotriene B4 receptor 2
1615	PARD3	151625	par-3 family cell polarity regulator
1616	WDR45B	151629	WD repeat domain 45B
1617	GPCPD1	151634	glycerophosphocholine phosphodiesterase 1
1618	SERTAD4	151638	SERTA domain containing 4
1619	TMX4	151639	thioredoxin related transmembrane protein 4
1620	CTNNBL1	151636	catenin beta like 1
1621	MEPCE	151637	methylphosphate capping enzyme
1622	YLPM1	151642	YLP motif containing 1
1623	RNF20	151640	ring finger protein 20
1624	ZNF253	151648	zinc finger protein 253
1625	ARHGAP21	151658	Rho GTPase activating protein 21
1626	PREX1	151661	phosphatidylinositol-3,4,5-trisphosphate dependent Rac exchange factor 1
1627	KIF17	151665	kinesin family member 17
1628	TEX11	151675	testis expressed 11
1629	STK31	151672	serine/threonine kinase 31
1630	PCDHA7	151687	protocadherin alpha 7
1631	UBFD1	151734	ubiquitin family domain containing 1
1632	MYDGF	151739	myeloid-derived growth factor
1633	PDGFC	151736	platelet derived growth factor C
1634	NXF5	151743	nuclear RNA export factor 5
1635	GNG12	151750	G protein subunit gamma 12
1636	BAIAP2L1	151749	BAI1 associated protein 2 like 1
1637	NSFL1C	151752	NSFL1 (p97) cofactor (p47)
1638	NDUFA12	151753	NADH:ubiquinone oxidoreductase subunit A12
1639	LIN37	151758	lin-37 DREAM MuvB core complex component
1640	MYO5C	151761	myosin VC
1641	RCC2	151765	regulator of chromosome condensation 2
1642	LANCL2	151768	LanC like 2
1643	ERBIN	151769	erbb2 interacting protein
1644	ZC4H2	151774	zinc finger C4H2-type containing
1645	RNF114	151775	ring finger protein 114
1646	KMT2E	151776	lysine methyltransferase 2E
1647	ACSS2	151777	acyl-CoA synthetase short-chain family member 2
1648	UNC45A	151780	unc-45 myosin chaperone A
1649	WSB2	151790	WD repeat and SOCS box containing 2
1650	LMO3	151789	LIM domain only 3
1651	CBWD1	151794	COBW domain containing 1
1652	GSDMB	151792	gasdermin B
1653	PBK	151793	PDZ binding kinase
1654	ECHDC1	151799	ethylmalonyl-CoA decarboxylase 1
1655	HDAC8	151796	histone deacetylase 8
1656	PPP2R2D	151802	protein phosphatase 2 regulatory subunit B, delta
1657	ARHGAP15	151803	Rho GTPase activating protein 15
1658	DBNDD2	151800	dysbindin domain containing 2
1659	ACTR10	151801	actin-related protein 10 homolog (S. cerevisiae)
1660	CAND1	151810	cullin-associated and neddylation-dissociated 1
1661	EMC3	151811	ER membrane protein complex subunit 3
1662	UBAP2	151809	ubiquitin associated protein 2
1663	DCAF6	151814	DDB1 and CUL4 associated factor 6
1664	RNF130	151819	ring finger protein 130
1665	PAG1	151816	phosphoprotein membrane anchor with glycosphingolipid microdomains 1
1666	KDM3A	151820	lysine demethylase 3A
1667	DOK5	151821	docking protein 5
1668	FOXJ2	151827	forkhead box J2
1669	HR	151830	hair growth associated
1670	DCP1A	151833	decapping mRNA 1A
1671	PCID2	151839	PCI domain containing 2
1672	LRIF1	151842	ligand dependent nuclear receptor interacting factor 1
1673	RIOK2	151851	RIO kinase 2
1674	MBD5	151855	methyl-CpG binding domain protein 5
1675	PRR11	151859	proline rich 11
1676	NGLY1	151862	N-glycanase 1
1677	EXOC2	151860	exocyst complex component 2
1678	CDK5RAP2	151874	CDK5 regulatory subunit associated protein 2
1679	TMEM30A	151875	transmembrane protein 30A
1680	AGK	151879	acylglycerol kinase
1681	OGDHL	151876	oxoglutarate dehydrogenase-like
1682	CCAR1	151880	cell division cycle and apoptosis regulator 1
1683	CNDP2	151881	CNDP dipeptidase 2 (metallopeptidase M20 family)
1684	CD177	151889	CD177 molecule
1685	GOPC	151894	golgi-associated PDZ and coiled-coil motif containing
1686	NUP107	151892	nucleoporin 107kDa
1687	CAMK1D	151896	calcium/calmodulin dependent protein kinase ID
1688	REXO4	151903	REX4 homolog, 3'-5' exonuclease
1689	RAB25	151901	RAB25, member RAS oncogene family
1690	PNPLA2	151908	patatin like phospholipase domain containing 2
1691	AVEN	151912	apoptosis and caspase activation inhibitor
1692	PARP11	151913	poly(ADP-ribose) polymerase family member 11
1693	PCNP	151918	PEST proteolytic signal containing nuclear protein
1694	TRIM49	151917	tripartite motif containing 49
1695	AGTRAP	151922	angiotensin II receptor associated protein
1696	CASC5	151924	cancer susceptibility candidate 5
1697	DDX24	151925	DEAD-box helicase 24
1698	UTP3	151933	UTP3, small subunit processome component homolog (S. cerevisiae)
1699	CIAPIN1	151946	cytokine induced apoptosis inhibitor 1
1700	COQ9	151948	coenzyme Q9
1701	AKR1B10	151949	aldo-keto reductase family 1, member B10 (aldose reductase)
1702	CCDC47	151956	coiled-coil domain containing 47
1703	ADCK3	151962	aarF domain containing kinase 3
1704	TOMM22	151966	translocase of outer mitochondrial membrane 22
1705	TULP4	151964	tubby like protein 4
1706	CDC42SE2	151968	CDC42 small effector 2
1707	BBX	151969	bobby sox homolog (Drosophila)
1708	PSMG2	151972	proteasome assembly chaperone 2
1709	FAM20C	151979	family with sequence similarity 20 member C
1710	ATXN7L3	151981	ataxin 7 like 3
1711	SHD	151987	Src homology 2 domain containing transforming protein D
1712	PARP6	151984	poly(ADP-ribose) polymerase family member 6
1713	MEPE	151990	matrix extracellular phosphoglycoprotein
1714	NIT2	151991	nitrilase family member 2
1715	OTUD7B	151988	OTU deubiquitinase 7B
1716	SMYD2	151995	SET and MYND domain containing 2
1717	NT5M	151992	5',3'-nucleotidase, mitochondrial
1718	PRTFDC1	151993	phosphoribosyl transferase domain containing 1
1719	SDR39U1	151997	short chain dehydrogenase/reductase family 39U member 1
1720	MRPS22	152000	mitochondrial ribosomal protein S22
1721	PMEPA1	152007	prostate transmembrane protein, androgen induced 1
1722	DUSP22	152005	dual specificity phosphatase 22
1723	CA10	152010	carbonic anhydrase 10
1724	NCLN	152015	nicalin
1725	MCCC1	152019	methylcrotonoyl-CoA carboxylase 1
1726	PAK6	152017	Cdc42/Rac)-activated kinase 6
1727	SMARCAD1	152024	SWI/SNF-related, matrix-associated actin-dependent regulator of chromatin, subfamily a, containing DEAD/H box 1
1728	SH3GLB2	152034	SH3-domain GRB2-like endophilin B2
1729	ANKS1B	152039	ankyrin repeat and sterile alpha motif domain containing 1B
1730	PNO1	152036	partner of NOB1 homolog
1731	WRNIP1	152041	Werner helicase interacting protein 1
1732	UBQLN4	152045	ubiquilin 4
1733	MDM1	152048	Mdm1 nuclear protein
1734	TM9SF3	152049	transmembrane 9 superfamily member 3
1735	RAD18	152055	RAD18, E3 ubiquitin protein ligase
1736	CDC42SE1	152053	CDC42 small effector 1
1737	GRIPAP1	152057	GRIP1 associated protein 1
1738	ZC3HAV1	152063	zinc finger CCCH-type containing, antiviral 1
1739	FMN2	152066	formin 2
1740	ENAH	152075	enabled homolog (Drosophila)
1741	CHFR	152072	checkpoint with forkhead and ring finger domains, E3 ubiquitin protein ligase
1742	PARVA	152073	parvin alpha
1743	VPS35	152078	VPS35 retromer complex component
1744	DNAJC11	152079	DnaJ heat shock protein family (Hsp40) member C11
1745	NAXD	152076	NAD(P)HX dehydratase
1746	ARFGAP1	152077	ADP ribosylation factor GTPase activating protein 1
1747	ASUN	152087	asunder, spermatogenesis regulator
1748	POLR3E	152093	polymerase (RNA) III subunit E
1749	DOK4	152096	docking protein 4
1750	IPO9	152103	importin 9
1751	KBTBD4	152100	kelch repeat and BTB domain containing 4
1752	NECAP2	152101	NECAP endocytosis associated 2
1753	CCDC88A	152104	coiled-coil domain containing 88A
1754	POLR3B	152105	polymerase (RNA) III subunit B
1755	RADIL	152110	Rap associating with DIL domain
1756	VAC14	152111	Vac14, PIKFYVE complex component
1757	IARS2	152109	isoleucyl-tRNA synthetase 2, mitochondrial
1758	KDM4D	152114	lysine demethylase 4D
1759	NSUN5	152113	NOP2/Sun RNA methyltransferase family member 5
1760	YEATS2	152118	YEATS domain containing 2
1761	SCYL2	152123	SCY1 like pseudokinase 2
1762	MREG	152120	melanoregulin
1763	RABL6	152121	RAB, member RAS oncogene family-like 6
1764	PPP4R3A	152129	protein phosphatase 4 regulatory subunit 3A
1765	NPLOC4	152134	NPL4 homolog, ubiquitin recognition factor
1766	DDX27	152139	DEAD-box helicase 27
1767	CDC37L1	152136	cell division cycle 37 like 1
1768	RNF126	152142	ring finger protein 126
1769	PRPF40A	152140	pre-mRNA processing factor 40 homolog A
1770	LUZP6	135762	leucine zipper protein 6
1771	NLRP2	152145	NLR family, pyrin domain containing 2
1772	BTBD2	152154	BTB domain containing 2
1773	LYAR	152152	Ly1 antibody reactive
1774	OSGEP	152153	O-sialoglycoprotein endopeptidase
1775	LRRC40	152162	leucine rich repeat containing 40
1776	SLC39A4	152163	solute carrier family 39 member 4
1777	G2E3	152161	G2/M-phase specific E3 ubiquitin protein ligase
1778	AMBRA1	152167	autophagy/beclin-1 regulator 1
1779	PNRC2	152164	proline rich nuclear receptor coactivator 2
1780	TTC27	152171	tetratricopeptide repeat domain 27
1781	ZDHHC7	152168	zinc finger DHHC-type containing 7
1782	STAP2	152173	signal transducing adaptor family member 2
1783	KIF16B	152178	kinesin family member 16B
1784	VPS50	152182	VPS50, EARP/GARPII complex subunit
1785	OTUB1	152181	OTU deubiquitinase, ubiquitin aldehyde binding 1
1786	PPP1R9A	152185	protein phosphatase 1 regulatory subunit 9A
1787	DDX60	152190	DEXD/H-box helicase 60
1788	ITLN1	152191	intelectin 1
1789	FAM46A	152188	family with sequence similarity 46 member A
1790	CDKN2AIP	152189	CDKN2A interacting protein
1791	OTUD5	152194	OTU deubiquitinase 5
1792	VEZT	152196	vezatin, adherens junctions transmembrane protein
1793	BMP2K	152197	BMP2 inducible kinase
1794	SUPT20H	152203	SPT20 homolog, SAGA complex component
1795	CHRNA9	152201	cholinergic receptor nicotinic alpha 9 subunit
1796	TMEM63B	152206	transmembrane protein 63B
1797	PI4K2A	152207	phosphatidylinositol 4-kinase type 2 alpha
1798	NAGK	152204	N-acetylglucosamine kinase
1799	HEMGN	152205	hemogen
1800	STYK1	152208	serine/threonine/tyrosine kinase 1
1801	TBC1D2	152209	TBC1 domain family member 2
1802	COPRS	152214	coordinator of PRMT5 and differentiation stimulator
1803	STK32B	152215	serine/threonine kinase 32B
1804	LAPTM4B	152213	lysosomal protein transmembrane 4 beta
1805	ZGRF1	152220	zinc finger GRF-type containing 1
1806	WDR33	152226	WD repeat domain 33
1807	GIMAP5	152225	GTPase, IMAP family member 5
1808	FBXL8	152229	F-box and leucine-rich repeat protein 8
1809	TMEM74B	152244	transmembrane protein 74B
1810	DDX19A	152254	DEAD-box helicase 19A
1811	RFK	152252	riboflavin kinase
1812	PI4K2B	152258	phosphatidylinositol 4-kinase type 2 beta
1813	BRIX1	152259	BRX1, biogenesis of ribosomes
1814	TBC1D19	152262	TBC1 domain family member 19
1815	KLHL26	152263	kelch like family member 26
1816	PPP6R3	152266	protein phosphatase 6 regulatory subunit 3
1817	FBXW7	152264	F-box and WD repeat domain containing 7
1818	RBM41	152272	RNA binding motif protein 41
1819	UBE2W	152273	ubiquitin conjugating enzyme E2 W (putative)
1820	PSPC1	152287	paraspeckle component 1
1821	ACOT13	152291	acyl-CoA thioesterase 13
1822	BEX1	152288	brain expressed X-linked 1
1823	TMEM165	152289	transmembrane protein 165
1824	FAM45BP	152292	family with sequence similarity 45, member A pseudogene
1825	ITFG2	152300	integrin alpha FG-GAP repeat containing 2
1826	BRK1	152301	BRICK1, SCAR/WAVE actin nucleating complex subunit
1827	ADI1	152310	acireductone dioxygenase 1
1828	LOC105369243	119548	sulfotransferase 1A3-like
1829	ELP2	152316	elongator acetyltransferase complex subunit 2
1830	YY1AP1	152317	YY1 associated protein 1
1831	STEAP3	152324	STEAP3 metalloreductase
1832	OGFOD1	152325	2-oxoglutarate and iron dependent oxygenase domain containing 1
1833	UBA6	152328	ubiquitin like modifier activating enzyme 6
1834	LRRC1	152335	leucine rich repeat containing 1
1835	PANK4	152333	pantothenate kinase 4
1836	NAT10	152336	N-acetyltransferase 10
1837	TMEM57	152342	transmembrane protein 57
1838	FANCI	152346	Fanconi anemia complementation group I
1839	P3H2	152347	prolyl 3-hydroxylase 2
1840	C11orf57	152345	chromosome 11 open reading frame 57
1841	DPPA4	152350	developmental pluripotency associated 4
1842	ATAD3A	152351	ATPase family, AAA domain containing 3A
1843	RCBTB1	152348	RCC1 and BTB domain containing protein 1
1844	ARL8B	152354	ADP ribosylation factor like GTPase 8B
1845	MAP1S	152359	microtubule associated protein 1S
1846	APPL2	152362	adaptor protein, phosphotyrosine interacting with PH domain and leucine zipper 2
1847	RPRD1A	152363	clear pre-mRNA domain containing 1A
1848	KIAA1551	152364	KIAA1551
1849	RIC8B	152371	RIC8 guanine nucleotide exchange factor B
1850	RIF1	152375	replication timing regulatory factor 1
1851	VPS13D	152372	vacuolar protein sorting 13 homolog D
1852	LINS1	152378	lines homolog 1
1853	FAIM	152379	Fas apoptotic inhibitory molecule
1854	RNF220	152376	ring finger protein 220
1855	KLHL11	152383	kelch like family member 11
1856	MRM3	152380	mitochondrial rRNA methyltransferase 3
1857	RMDN3	152381	regulator of microtubule dynamics 3
1858	DNAAF2	152386	dynein (axonemal) assembly factor 2
1859	INTS10	152384	integrator complex subunit 10
1860	MRPS10	152385	mitochondrial ribosomal protein S10
1861	PRMT6	152388	protein arginine methyltransferase 6
1862	CEP55	152392	centrosomal protein 55
1863	DARS2	152398	aspartyl-tRNA synthetase 2, mitochondrial
1864	RFWD3	152397	ring finger and WD repeat domain 3
1865	DALRD3	152402	DALR anticodon binding domain containing 3
1866	UBR7	152406	ubiquitin protein ligase E3 component n-recognin 7 (putative)
1867	RBM23	152407	RNA binding motif protein 23
1868	RGPD6	136024	RANBP2-like and GRIP domain containing 6
1869	ANKZF1	152414	ankyrin repeat and zinc finger domain containing 1
1870	HAUS2	152412	HAUS augmin like complex subunit 2
1871	ELP3	152413	elongator acetyltransferase complex subunit 3
1872	WRAP53	152417	WD repeat containing, antisense to TP53
1873	TRIM68	152423	tripartite motif containing 68
1874	RBM28	152420	RNA binding motif protein 28
1875	PIWIL2	152426	piwi-like RNA-mediated gene silencing 2
1876	CEP192	152425	centrosomal protein 192
1877	FANCL	152428	Fanconi anemia complementation group L
1878	NSUN2	152435	NOP2/Sun RNA methyltransferase family member 2
1879	ARHGAP17	152433	Rho GTPase activating protein 17
1880	BCOR	152443	BCL6 corepressor
1881	CWC25	152440	CWC25 spliceosome-associated protein homolog
1882	FNBP1L	152449	formin binding protein 1 like
1883	TOR4A	152458	torsin family 4 member A
1884	ELP6	152462	elongator acetyltransferase complex subunit 6
1885	ANKRD49	152470	ankyrin repeat domain 49
1886	FBXL12	152471	F-box and leucine-rich repeat protein 12
1887	BCAS3	152488	breast carcinoma amplified sequence 3
1888	NXPE4	152489	neurexophilin and PC-esterase domain family member 4
1889	NDE1	152495	nudE neurodevelopment protein 1
1890	GATAD2A	152498	GATA zinc finger domain containing 2A
1891	QPCTL	152499	glutaminyl-peptide cyclotransferase-like
1892	SAMD9	152504	sterile alpha motif domain containing 9
1893	STAB2	152518	stabilin 2
1894	KCTD9	152517	potassium channel tetramerization domain containing 9
1895	CCR2	136139	C-C motif chemokine receptor 2
1896	CNOT11	152521	CCR4-NOT transcription complex subunit 11
1897	HAUS7	152526	HAUS augmin like complex subunit 7
1898	PLXNA3	152527	plexin A3
1899	CDC42BPG	152525	CDC42 binding protein kinase gamma
1900	CDCA7L	152537	cell division cycle associated 7 like
1901	ELMOD1	152540	ELMO domain containing 1
1902	SVOP	152541	SV2 related protein
1903	TRIM36	152545	tripartite motif containing 36
1904	BATF3	152551	basic leucine zipper ATF-like transcription factor 3
1905	TRPV6	152557	transient receptor potential cation channel subfamily V member 6
1906	DNAJA4	152565	DnaJ heat shock protein family (Hsp40) member A4
1907	STRADB	152572	STE20-related kinase adaptor beta
1908	CDK11A	136194	cyclin-dependent kinase 11A
1909	LRRC59	152586	leucine rich repeat containing 59
1910	DNAJB12	152594	DnaJ heat shock protein family (Hsp40) member B12
1911	BORCS6	152595	BLOC-1 related complex subunit 6
1912	RNF111	152598	ring finger protein 111
1913	NSMCE4A	152597	NSE4 homolog A, SMC5-SMC6 complex component
1914	IL17RD	152612	interleukin 17 receptor D
1915	XAF1	152621	XIAP associated factor 1
1916	HSP90AA5P	136243	heat shock protein 90kDa alpha family class A member 5, pseudogene
1917	OTUD4	152628	OTU deubiquitinase 4
1918	RRN3	152637	RRN3 homolog, RNA polymerase I transcription factor
1919	GTPBP2	152642	GTP binding protein 2
1920	ZNHIT6	152640	zinc finger HIT-type containing 6
1921	CROT	152641	carnitine O-octanoyltransferase
1922	RSBN1	152645	round spermatid basic protein 1
1923	PAF1	152658	PAF1 homolog, Paf1/RNA polymerase II complex component
1924	PARP14	152657	poly(ADP-ribose) polymerase family member 14
1925	CCNJ	152662	cyclin J
1926	NDFIP2	152665	Nedd4 family interacting protein 2
1927	EGLN1	152672	egl-9 family hypoxia inducible factor 1
1928	UGT1A10	152679	UDP glucuronosyltransferase family 1 member A10
1929	ING3	152691	inhibitor of growth family member 3
1930	EPB41L4B	152688	erythrocyte membrane protein band 4.1 like 4B
1931	GNL3L	152695	G protein nucleolar 3 like
1932	SDK2	152698	sidekick cell adhesion molecule 2
1933	NECAB2	152697	N-terminal EF-hand calcium binding protein 2
1934	ROBO4	152707	roundabout guidance receptor 4
1935	DDIT4	152704	DNA damage inducible transcript 4
1936	FAM193B	152705	family with sequence similarity 193 member B
1937	EXOC6	152709	exocyst complex component 6
1938	TBC1D3	136331	TBC1 domain family member 3
1939	USP53	152712	ubiquitin specific peptidase 53
1940	WDR44	152716	WD repeat domain 44
1941	EXOSC4	152722	exosome component 4
1942	DDX4	152721	DEAD-box helicase 4
1943	RTFDC1	152726	replication termination factor 2 domain containing 1
1944	UFC1	152727	ubiquitin-fold modifier conjugating enzyme 1
1945	TRIAP1	152731	TP53 regulated inhibitor of apoptosis 1
1946	CWC15	152729	CWC15 spliceosome-associated protein
1947	HACD3	152734	3-hydroxyacyl-CoA dehydratase 3
1948	RTCB	152735	RNA 2',3'-cyclic phosphate and 5'-OH ligase
1949	NELFCD	152732	negative elongation factor complex member C/D
1950	ISYNA1	152742	inositol-3-phosphate synthase 1
1951	ANKFY1	152740	ankyrin repeat and FYVE domain containing 1
1952	HSD17B7	152741	hydroxysteroid (17-beta) dehydrogenase 7
1953	EVL	152747	Enah/Vasp-like
1954	LIMA1	152744	LIM domain and actin binding 1
1955	UBE2J1	152748	ubiquitin conjugating enzyme E2 J1
1956	LOC400927-CSNK1E	119985	LOC400927-CSNK1E readthrough
1957	LCMT1	152754	leucine carboxyl methyltransferase 1
1958	REV1	152752	REV1, DNA directed polymerase
1959	RNF138	152758	ring finger protein 138
1960	IP6K2	152757	inositol hexakisphosphate kinase 2
1961	YTHDF2	152760	YTH N6-methyladenosine RNA binding protein 2
1962	ANAPC5	152766	anaphase promoting complex subunit 5
1963	SCARA3	152764	scavenger receptor class A member 3
1964	SNX9	152768	sorting nexin 9
1965	DDX41	152769	DEAD-box helicase 41
1966	ACTL6B	152774	actin like 6B
1967	AMOTL2	152773	angiomotin like 2
1968	PPME1	152778	protein phosphatase methylesterase 1
1969	TRAPPC4	152779	trafficking protein particle complex 4
1970	NOL7	152777	nucleolar protein 7
1971	CSAD	152790	cysteine sulfinic acid decarboxylase
1972	ATP6V1D	152789	ATPase H+ transporting V1 subunit D
1973	ANGPT4	152792	angiopoietin 4
1974	UCHL5	152793	ubiquitin C-terminal hydrolase L5
1975	TEX264	152799	testis expressed 264
1976	ZMYND10	152803	zinc finger MYND-type containing 10
1977	UBR5	152801	ubiquitin protein ligase E3 component n-recognin 5
1978	DEFA1B	136422	defensin alpha 1B
1979	CHST15	152804	carbohydrate (N-acetylgalactosamine 4-sulfate 6-O) sulfotransferase 15
1980	PLEKHJ1	152810	pleckstrin homology domain containing J1
1981	MAGOHB	152811	mago homolog B, exon junction complex core component
1982	WDR60	152809	WD repeat domain 60
1983	GTF2H2C	136428	GTF2H2 family member C
1984	MED9	152826	mediator complex subunit 9
1985	WDYHV1	152824	WDYHV motif containing 1
1986	KIF26B	152831	kinesin family member 26B
1987	ARGLU1	152832	arginine and glutamate rich 1
1988	DET1	152842	de-etiolated homolog 1 (Arabidopsis)
1989	RNF31	152840	ring finger protein 31
1990	SUSD4	152850	sushi domain containing 4
1991	WIPI1	152849	WD repeat domain, phosphoinositide interacting 1
1992	ATG16L1	152854	autophagy related 16 like 1
1993	VPS37C	152858	VPS37C, ESCRT-I subunit
1994	PLEKHB2	152859	pleckstrin homology domain containing B2
1995	C19orf60	152857	chromosome 19 open reading frame 60
1996	CDCA4	152862	cell division cycle associated 4
1997	PTCD3	152863	pentatricopeptide repeat domain 3
1998	MOCOS	152866	molybdenum cofactor sulfurase
[truncated: 5,048 more rows]
