# Supplementary material for: Oridonin suppresses gastric cancer SGC‐7901 cell proliferation by targeting the TNF‐alpha/androgen receptor/TGF‐beta signalling pathway axis
Source: J Cell Mol Med. 2023 Jul 11;27(18):2661–74. doi: 10.1111/jcmm.17841 (PMC10494293; doi:10.1111/jcmm.17841)
Supplement: Supplementary file 3 — Table S3. [file JCMM-27-2661-s006.xlsx]

## Sheet: Sheet1
TABLE S3 Known gastric cancer targets
Serial number	Target Gene Name	Source
1	DPYD	DrugBank
2	TOP2A	DrugBank
3	DNA	DrugBank
4	RNA	DrugBank
5	MPG	DrugBank
6	A2M	DrugBank
7	TF	DrugBank
8	ATOX1	DrugBank
9	TOP1MT	DrugBank
10	TOP1	DrugBank
11	TUBB1	DrugBank
12	NR1I2	DrugBank
13	MAP4	DrugBank
14	MAP2	DrugBank
15	MAPT	DrugBank
16	CYP2E1	GAD
17	CDH1	GAD
18	TGFBR2	GAD
19	PGC	GAD
20	OGG1	GAD
21	LTA	GAD
22	IL4	GAD
23	IL10	GAD
24	TP53	GAD
25	XRCC3	GAD
26	ATM	GAD
27	IL6	GAD
28	MYCL1	GAD
29	UGT1A7	GAD
30	AURKA	GAD
31	PTPRCAP	GAD
32	MTHFR	GAD
33	MSH6	GAD
34	MSH2	GAD
35	TRNF	GAD
36	MIR196A2	GAD
37	TRNS1	GAD
38	ND1	GAD
39	ND5	GAD
40	ND2	GAD
41	COX3	GAD
42	IL17A	GAD
43	IL8	GAD
44	HSPA1L	GAD
45	HSPA1B	GAD
46	HSPA1A	GAD
47	GSTT1	GAD
48	GSTP1	GAD
49	GSTM3	GAD
50	GSTM1	GAD
51	GNAS	GAD
52	ABCB1	GAD
53	FCGR3A	GAD
54	FCGR2A	GAD
55	ERCC2	GAD
56	ERCC1	GAD
57	EGFR	GAD
58	DNMT3B	GAD
59	CYP1A1	GAD
60	CTLA4	GAD
61	IL17F	GAD
62	TGFA	GAD
63	XRCC4	GAD
64	WNT2	KEGG_PASSWAY
65	WNT3	KEGG_PASSWAY
66	WNT4	KEGG_PASSWAY
67	WNT5	KEGG_PASSWAY
68	WNT6	KEGG_PASSWAY
69	WNT7	KEGG_PASSWAY
70	WNT8	KEGG_PASSWAY
71	PIK3CA_B_D	KEGG_PASSWAY
72	WNT9	KEGG_PASSWAY
73	WNT10	KEGG_PASSWAY
74	WNT11	KEGG_PASSWAY
75	WNT16	KEGG_PASSWAY
76	CTNNB1	KEGG_PASSWAY
77	AXIN1	KEGG_PASSWAY
78	BAX	KEGG_PASSWAY
79	CDK2	KEGG_PASSWAY
80	FZD2	KEGG_PASSWAY
81	FZD3	KEGG_PASSWAY
82	DVL	KEGG_PASSWAY
83	FZD4	KEGG_PASSWAY
84	FZD5_8	KEGG_PASSWAY
85	FZD6	KEGG_PASSWAY
86	FZD1_7	KEGG_PASSWAY
87	TCF7	KEGG_PASSWAY
88	PIK3R1_2_3	KEGG_PASSWAY
89	HRAS	KEGG_PASSWAY
90	FZD9_10, CD349_50	KEGG_PASSWAY
91	LRP5_6	KEGG_PASSWAY
92	FRAT1	KEGG_PASSWAY
93	GSK3B	KEGG_PASSWAY
94	FRAT2	KEGG_PASSWAY
95	SOS	KEGG_PASSWAY
96	WNT1	KEGG_PASSWAY
97	POLK	KEGG_PASSWAY
98	EGF	KEGG_PASSWAY
99	FGF	KEGG_PASSWAY
100	GRB2	KEGG_PASSWAY
101	BRAF	KEGG_PASSWAY
102	RAF1	KEGG_PASSWAY
103	MAP2K1, MEK1	KEGG_PASSWAY
104	MAP2K2, MEK2	KEGG_PASSWAY
105	MAPK1_3	KEGG_PASSWAY
106	MYC	KEGG_PASSWAY
107	AXIN2	KEGG_PASSWAY
108	GADD45	KEGG_PASSWAY
109	AKT	KEGG_PASSWAY
110	TCF7L1	KEGG_PASSWAY
111	TCF7L2	KEGG_PASSWAY
112	LEF1	KEGG_PASSWAY
113	SMAD2_3	KEGG_PASSWAY
114	SMAD4	KEGG_PASSWAY
115	CCND1	KEGG_PASSWAY
116	TGFBR1, ALK5	KEGG_PASSWAY
117	CDKN2B, P15, INK4B	KEGG_PASSWAY
118	RPS6KB	KEGG_PASSWAY
119	FGFR2, CD332	KEGG_PASSWAY
120	MET, HGFR	KEGG_PASSWAY
121	HGF	KEGG_PASSWAY
122	CTNNA	KEGG_PASSWAY
123	SHC1	KEGG_PASSWAY
124	RB1	KEGG_PASSWAY
125	E2F3	KEGG_PASSWAY
126	CDKN1B, P27, KIP1	KEGG_PASSWAY
127	CDKN1A, P21, CIP1	KEGG_PASSWAY
128	CCNE	KEGG_PASSWAY
129	CDH17	KEGG_PASSWAY
130	MTOR, FRAP, TOR	KEGG_PASSWAY
131	NRAS	KEGG_PASSWAY
132	RXRA, NR2B1	KEGG_PASSWAY
133	RXRB, NR2B2	KEGG_PASSWAY
134	RXRG, NR2B3	KEGG_PASSWAY
135	RARB, NR1B2	KEGG_PASSWAY
136	ARAF, ARAF1	KEGG_PASSWAY
137	CSNK1A	KEGG_PASSWAY
138	E2F2	KEGG_PASSWAY
139	GAB1	KEGG_PASSWAY
140	JUP	KEGG_PASSWAY
141	DDB2	KEGG_PASSWAY
142	MUC2	KEGG_PASSWAY
143	TERT, EST2	KEGG_PASSWAY
144	SHH	KEGG_PASSWAY
145	TGFB1	KEGG_PASSWAY
146	TGFB2	KEGG_PASSWAY
147	TGFB3	KEGG_PASSWAY
148	BAK, BAK1	KEGG_PASSWAY
149	SHC2	KEGG_PASSWAY
150	SHC3	KEGG_PASSWAY
151	SHC4	KEGG_PASSWAY
152	E2F1	KEGG_PASSWAY
153	FGF1	KEGG_PASSWAY
154	FGF2	KEGG_PASSWAY
155	TERC	KEGG_PASSWAY
156	CDX2	KEGG_PASSWAY
157	REG4	KEGG_PASSWAY
158	FGF19_23	KEGG_PASSWAY
159	FGF21	KEGG_PASSWAY
160	MUTYH	OMIM
161	PIK3CA	OMIM
162	CASP10	OMIM
163	KLF6	OMIM
164	IRF1	OMIM
165	PLA2G2A	OMIM
166	ATP4A	TTD
167	PARP1	TTD
168	TACR1	TTD
169	RRM1	TTD
170	TYMS	DrugBank;GAD;TTD
171	KDR	Drugbank;TTD
172	BCL2	DrugBank;KEGG_PASSWAY
173	TNF	GAD;KEGG_PASSWAY
174	MLH1	GAD;KEGG_PASSWAY
175	CYP2A6	GAD;KEGG_PASSWAY;OMIM
176	KRAS	GAD;KEGG_PASSWAY;OMIM
177	ERBB2	GAD;KEGG_PASSWAY;OMIM;TTD
178	IL1RN	GAD;OMIM
179	IL1B	GAD;OMIM
180	APC	KEGG_PASSWAY;OMIM
