# Supplementary material for: Oridonin suppresses gastric cancer SGC‐7901 cell proliferation by targeting the TNF‐alpha/androgen receptor/TGF‐beta signalling pathway axis
Source: J Cell Mol Med. 2023 Jul 11;27(18):2661–74. doi: 10.1111/jcmm.17841 (PMC10494293; doi:10.1111/jcmm.17841)
Supplement: Supplementary file 4 — Table S4. [file JCMM-27-2661-s001.xlsx]

## Sheet: Sheet1
TABLE S4 Gastric cancer-related targets
serial number	name	Id	Description
1	CAMK2D	163842	calcium/calmodulin dependent protein kinase II delta
2	MPC2	155651	mitochondrial pyruvate carrier 2
3	CAMK2B	163843	calcium/calmodulin dependent protein kinase II beta
4	CAMLG	163840	calcium modulating ligand
5	LRRK2	147457	leucine-rich repeat kinase 2
6	CAMK2G	163841	calcium/calmodulin dependent protein kinase II gamma
7	CALU	163846	calumenin
8	CALR	163847	calreticulin
9	PRKD2	155655	protein kinase D2
10	CAMK2A	163844	calcium/calmodulin dependent protein kinase II alpha
11	RPL36	155652	ribosomal protein L36
12	CALM3	163849	calmodulin 3 (phosphorylase kinase, delta)
13	CALM1	163855	calmodulin 1 (phosphorylase kinase, delta)
14	DCAF12	155663	DDB1 and CUL4 associated factor 12
15	CALM2	163852	calmodulin 2 (phosphorylase kinase, delta)
16	BRMS1	155661	breast cancer metastasis suppressor 1
17	CALD1	163856	caldesmon 1
18	ARMC8	155664	armadillo repeat containing 8
19	ATXN7L3B	139281	ataxin 7 like 3B
20	MOB4	155671	MOB family member 4, phocein
21	COG4	155675	component of oligomeric golgi complex 4
22	ASF1A	155672	anti-silencing function 1A histone chaperone
23	CAD	163864	carbamoyl-phosphate synthetase 2, aspartate transcarbamylase, and dihydroorotase
24	PIK3AP1	147491	phosphoinositide-3-kinase adaptor protein 1
25	DDR1	163873	din domain receptor tyrosine kinase 1
26	HECTD1	155681	HECT domain E3 ubiquitin protein ligase 1
27	CACNA1B	163879	calcium voltage-gated channel subunit alpha1 B
28	TXN2	155684	thioredoxin 2
29	SLX1A	139301	SLX1 homolog A, structure-specific endonuclease subunit
30	CACNA1D	163877	calcium voltage-gated channel subunit alpha1 D
31	DNAJB5	155690	DnaJ heat shock protein family (Hsp40) member B5
32	C10orf90	147496	chromosome 10 open reading frame 90
33	EPHB6	163886	EPH receptor B6
34	ZCCHC11	155695	zinc finger CCHC-type containing 11
35	RPGRIP1L	155693	RPGRIP1-like
36	PRAP1	147501	proline-rich acidic protein 1
37	EPHX1	163885	epoxide hydrolase 1
38	ELF3	163891	E74 like ETS transcription factor 3
39	MUCL1	147507	mucin like 1
40	DNAJC13	155696	DnaJ heat shock protein family (Hsp40) member C13
41	NCAPD3	155702	non-SMC condensin II complex subunit D3
42	ELAVL3	163895	ELAV like neuron-specific RNA binding protein 3
43	SIN3B	155703	SIN3 transcription regulator family member B
44	TIMM23	131124	translocase of inner mitochondrial membrane 23
45	ELF1	163893	E74 like ETS transcription factor 1
46	TRIM6	147514	tripartite motif containing 6
47	ELANE	163899	elastase, neutrophil expressed
48	ELAVL1	163896	ELAV like RNA binding protein 1
49	ELAVL2	163897	ELAV like neuron-specific RNA binding protein 2
50	TWIST2	147519	twist family bHLH transcription factor 2
51	EIF5A	163903	eukaryotic translation initiation factor 5A
52	CELA1	163900	chymotrypsin like elastase family member 1
53	UBR2	155708	ubiquitin protein ligase E3 component n-recognin 2
54	RFFL	147517	ring finger and FYVE-like domain containing E3 ubiquitin protein ligase
55	ANKS1A	155715	ankyrin repeat and sterile alpha motif domain containing 1A
56	ATMIN	155712	ATM interactor
57	EIF4G2	163905	eukaryotic translation initiation factor 4 gamma 2
58	BICD2	155713	BICD cargo adaptor 2
59	EIF4E	163910	eukaryotic translation initiation factor 4E
60	EIF4EBP2	163908	eukaryotic translation initiation factor 4E binding protein 2
61	SMG6	155716	SMG6 nonsense mediated mRNA decay factor
62	FBXW11	155717	F-box and WD repeat domain containing 11
63	EIF4EBP1	163909	eukaryotic translation initiation factor 4E binding protein 1
64	EPHA2	163914	EPH receptor A2
65	EIF2S3	163915	eukaryotic translation initiation factor 2 subunit gamma
66	EIF4A1	163913	eukaryotic translation initiation factor 4A1
67	CLUH	155726	clustered mitochondria (cluA/CLU1) homolog
68	EIF1AX	163918	eukaryotic translation initiation factor 1A, X-linked
69	EHHADH	163919	enoyl-CoA, hydratase/3-hydroxyacyl CoA dehydrogenase
70	EIF2B1	163916	eukaryotic translation initiation factor 2B subunit alpha
71	EIF2S1	163917	eukaryotic translation initiation factor 2 subunit alpha
72	EGR1	163923	early growth response 1
73	EGFR	163925	epidermal growth factor receptor
74	MGA	155733	MGA, MAX dimerization protein
75	IQGAP3	147546	IQ motif containing GTPase activating protein 3
76	CELSR3	163930	cadherin EGF LAG seven-pass G-type receptor 3
77	EGF	163931	epidermal growth factor
78	EXOC7	155736	exocyst complex component 7
79	MEGF6	163928	multiple EGF like domains 6
80	NAXE	147545	NAD(P)HX epimerase
81	CELSR2	163929	cadherin EGF LAG seven-pass G-type receptor 2
82	EFNB1	163934	ephrin B1
83	SCFD1	155743	sec1 family domain containing 1
84	EFNB2	163933	ephrin B2
85	RPRD2	155750	regulation of nuclear pre-mRNA domain containing 2
86	EEF2	163942	eukaryotic translation elongation factor 2
87	EEF1G	163943	eukaryotic translation elongation factor 1 gamma
88	C1orf131	147556	chromosome 1 open reading frame 131
89	EEF1B2	163946	eukaryotic translation elongation factor 1 beta 2
90	PDS5A	155754	PDS5 cohesin associated factor A
91	ANKRD28	155755	ankyrin repeat domain 28
92	EEF1D	163944	eukaryotic translation elongation factor 1 delta
93	EEF1A1	163950	eukaryotic translation elongation factor 1 alpha 1
94	PHLPP1	155759	PH domain and leucine rich repeat protein phosphatase 1
95	EEF1A2	163949	eukaryotic translation elongation factor 1 alpha 2
96	DNAJC9	155763	DnaJ heat shock protein family (Hsp40) member C9
97	PHC2	163953	polyhomeotic homolog 2
98	VPS13A	155767	vacuolar protein sorting 13 homolog A
99	EDNRA	163956	endothelin receptor type A
100	EXOC6B	155764	exocyst complex component 6B
101	LPAR1	163961	lysophosphatidic acid receptor 1
102	ECHS1	163966	enoyl-CoA hydratase, short chain, 1, mitochondrial
103	ECT2	163964	epithelial cell transforming 2
104	RHOBTB2	155773	Rho related BTB domain containing 2
105	PRRC2C	155779	proline rich coiled-coil 2C
106	NBEAL2	155776	neurobeachin like 2
107	XPO6	155780	exportin 6
108	E2F6	163978	E2F transcription factor 6
109	FAM213B	147595	family with sequence similarity 213 member B
110	JMJD6	155784	arginine demethylase and lysine hydroxylase
111	E4F1	163977	E4F transcription factor 1
112	E2F3	163982	E2F transcription factor 3
113	E2F2	163983	E2F transcription factor 2
114	E2F4	163980	on factor 4
115	ACSBG1	155788	acyl-CoA synthetase bubblegum family member 1
116	TPRG1L	147596	tumor protein p63 regulated 1-like
117	PSME4	155794	proteasome activator subunit 4
118	FAF2	155795	Fas associated factor family member 2
119	E2F1	163984	E2F transcription factor 1
120	GSE1	155793	Gse1 coiled-coil protein
121	GANAB	155799	glucosidase II alpha subunit
122	DVL3	163991	dishevelled segment polarity protein 3
123	MDN1	155797	midasin AAA ATPase 1
124	DYRK1A	163989	dual specificity tyrosine phosphorylation regulated kinase 1A
125	DUT	163994	deoxyuridine triphosphatase
126	KANK1	155803	KN motif and ankyrin repeat domains 1
127	DUSP9	163995	dual specificity phosphatase 9
128	DVL2	163992	dishevelled segment polarity protein 2
129	DVL1	163993	dishevelled segment polarity protein 1
130	RCOR1	155805	REST corepressor 1
131	RGL1	155810	ral guanine nucleotide dissociation stimulator like 1
132	HIST2H3C	147618	c
133	PASK	155811	PAS domain containing serine/threonine kinase
134	IFFO2	147619	intermediate filament family orphan 2
135	DIP2A	155808	disco interacting protein 2 homolog A
136	DUSP3	164001	dual specificity phosphatase 3
137	DTX1	164006	deltex 1
138	HBEGF	164007	heparin binding EGF like growth factor
139	2022-09-08	155813	septin 8
140	FAM175B	155817	family with sequence similarity 175 member B
141	TSC22D3	164014	C22 domain family member 3
142	DSG3	164015	desmoglein 3
143	RTF1	155821	RTF1 homolog, Paf1/RNA polymerase II complex component
144	DSP	164013	desmoplakin
145	RCAN1	164018	regulator of calcineurin 1
146	DSG2	164016	desmoglein 2
147	NUP205	155824	nucleoporin 205kDa
148	DSG1	164017	desmoglein 1
149	MPRIP	155825	myosin phosphatase Rho interacting protein
150	DSC1	164022	desmocollin 1
151	DIDO1	155831	death inducer-obliterator 1
152	WDR5	155828	WD repeat domain 5
153	DSC3	164020	desmocollin 3
154	DSC2	164021	desmocollin 2
155	DNAJB4	155834	DnaJ heat shock protein family (Hsp40) member B4
156	CBWD3	139450	COBW domain containing 3
157	RER1	155835	retention in endoplasmic reticulum sorting receptor 1
158	TRIM6-TRIM34	139451	TRIM6-TRIM34 readthrough
159	ARID3A	164025	AT-rich interaction domain 3A
160	TPPP	155838	tubulin polymerization promoting protein
161	DRD4	164030	dopamine receptor D4
162	DRD3	164031	dopamine receptor D3
163	TOPBP1	155841	topoisomerase (DNA) II binding protein 1
164	DPYD	164039	dihydropyrimidine dehydrogenase
165	DPYSL3	164036	dihydropyrimidinase like 3
166	DPYSL2	164037	dihydropyrimidinase like 2
167	NDUFA11	147658	NADH:ubiquinone oxidoreductase subunit A11
168	DPH2	164043	DPH2 homolog
169	GIPC3	147659	GIPC PDZ domain containing family member 3
170	DPT	164040	dermatopontin
171	UBE2C	155848	ubiquitin conjugating enzyme E2 C
172	CNTRL	155849	centriolin
173	WWP1	155854	WW domain containing E3 ubiquitin protein ligase 1
174	DPH1	164044	diphthamide biosynthesis 1
175	LECT1	155852	ukocyte cell derived chemotaxin 1
176	WWP2	155853	WW domain containing E3 ubiquitin protein ligase 2
177	DOCK1	164051	dedicator of cytokinesis 1
178	DOK1	164048	docking protein 1
179	DDX52	155856	DEAD-box helicase 52
180	DOCK3	164049	dedicator of cytokinesis 3
181	ADRM1	155862	adhesion regulating molecule 1
182	DNMT3A	164054	DNA (cytosine-5-)-methyltransferase 3 alpha
183	NUDT21	155860	nudix hydrolase 21
184	DNMT3B	164053	DNA (cytosine-5-)-methyltransferase 3 beta
185	DNMT1	164056	DNA (cytosine-5-)-methyltransferase 1
186	DNM2	164057	dynamin 2
187	SMA4	155870	glucuronidase, beta pseudogene
188	DYNC1H1	164062	hain 1
189	DNASE2	164063	deoxyribonuclease II, lysosomal
190	DYNC1I2	164060	dynein cytoplasmic 1 intermediate chain 2
191	DYNC1I1	164061	dynein cytoplasmic 1 intermediate chain 1
192	PIM2	155869	Pim-2 proto-oncogene, serine/threonine kinase
193	DSTN	155874	destrin, actin depolymerizing factor
194	JOSD2	147682	Josephin domain containing 2
195	ADAP1	155875	ArfGAP with dual PH domains 1
196	GTF2A1L	155872	general transcription factor IIA 1 like
197	RIPK3	155873	receptor interacting serine/threonine kinase 3
198	SWSAP1	147684	SWIM-type zinc finger 7 associated protein 1
199	RBPMS	155877	RNA binding protein with multiple splicing
200	DMPK	164075	dystrophia myotonica protein kinase
201	DNM1	164076	dynamin 1
202	TRAPPC5	147693	trafficking protein particle complex 5
203	CA9	164082	carbonic anhydrase 9
204	CA8	164083	carbonic anhydrase 8
205	RAVER1	147702	ribonucleoprotein, PTB binding 1
206	KLK11	155894	kallikrein related peptidase 11
207	TLK2	155895	tousled like kinase 2
208	SSX2IP	147706	synovial sarcoma, X breakpoint 2 interacting protein
209	CCDC85B	155898	coiled-coil domain containing 85B
210	IL24	155897	interleukin 24
211	C21orf2	164094	chromosome 21 open reading frame 2
212	SH2D1B	147710	SH2 domain containing 1B
213	PTTG1IP	164095	pituitary tumor-transforming 1 interacting protein
214	WFIKKN1	147708	nd netrin domain containing 1
215	KIF2C	155901	kinesin family member 2C
216	DCD	147709	dermcidin
217	ILVBL	155906	ilvB (bacterial acetolactate synthase)-like
218	FMNL1	164097	formin like 1
219	TADA1	147718	transcriptional adaptor 1
220	CDK20	155910	cyclin-dependent kinase 20
221	MPPED2	164102	metallophosphoesterase domain containing 2
222	RASD2	155911	RASD family member 2
223	SF3B2	155908	splicing factor 3b subunit 2
224	ARAP1	147723	ArfGAP with RhoGAP domain, ankyrin repeat and PH domain 1
225	VPS51	164105	VPS51, GARP complex subunit
226	RBFOX2	155919	RNA binding protein, fox-1 homolog (C. elegans) 2
227	CAPN5	164115	calpain 5
228	MAPK8IP2	155920	mitogen-activated protein kinase 8 interacting protein 2
229	C6	164112	complement component 6
230	LRG1	147734	leucine-rich alpha-2-glycoprotein 1
231	TNPO3	155926	transportin 3
232	C4B	164119	complement component 4B (Chido blood group)
233	CNTROB	147738	centrobin, centrosomal BRCA2 interacting protein
234	C4A	164120	complement component 4A (Rodgers blood group)
235	SRRM2	155935	serine/arginine repetitive matrix 2
236	ZNF281	155932	zinc finger protein 281
237	RPL13A	155938	ribosomal protein L13a
238	C1QBP	164131	complement component 1, q subcomponent binding protein
239	BUB1B	164134	BUB1 mitotic checkpoint serine/threonine kinase B
240	MRPL53	147749	mitochondrial ribosomal protein L53
241	SCRIB	155946	scribbled planar cell polarity protein
242	BTK	164139	Bruton tyrosine kinase
243	SUZ12	155947	SUZ12 polycomb repressive complex 2 subunit
244	BUB1	164136	BUB1 mitotic checkpoint serine/threonine kinase
245	OLIG1	147758	oligodendrocyte transcription factor 1
246	TOP1MT	147759	topoisomerase (DNA) I, mitochondrial
247	BTF3	164143	basic transcription factor 3
248	NUP188	155948	nucleoporin 188kDa
249	CLNK	147757	cytokine dependent hematopoietic cell linker
250	BTD	164146	biotinidase
251	BTC	164147	betacellulin
252	KLF5	164144	Kruppel-like factor 5 (intestinal)
253	MACF1	155958	microtubule-actin crosslinking factor 1
254	BSG	164150	basigin (Ok blood group)
255	BRCA2	164155	breast cancer 2
256	PES1	155966	pescadillo ribosomal biogenesis factor 1
257	SEC61G	155967	Sec61 translocon gamma subunit
258	BPHL	164159	biphenyl hydrolase-like (serine hydrolase)
259	BRAF	164156	B-Raf proto-oncogene, serine/threonine kinase
260	BRCA1	164157	breast cancer 1
261	BRD4	155970	bromodomain containing 4
262	DST	164162	dystonin
263	BECN2	139587	beclin 2
264	BPGM	164160	bisphosphoglycerate mutase
265	BNIP2	164166	BCL2/adenovirus E1B 19kDa interacting protein 2
266	CMTM5	147783	CKLF like MARVEL transmembrane domain containing 5
267	BNIP1	164167	BCL2/adenovirus E1B 19kDa interacting protein 1
268	ETHE1	155972	ethylmalonic encephalopathy 1
269	BNIP3L	164164	BCL2/adenovirus E1B 19kDa interacting protein 3-like
270	CAPN7	155973	calpain 7
271	BNIP3	164165	BCL2/adenovirus E1B 19kDa interacting protein 3
272	BMPR2	164170	bone morphogenetic protein receptor type II
273	BMPR1B	164171	bone morphogenetic protein receptor type 1B
274	CBX5	155976	chromobox 5
275	BMX	164169	BMX non-receptor tyrosine kinase
276	ABCA5	155982	ATP binding cassette subfamily A member 5
277	BMPR1A	164172	bone morphogenetic protein receptor type 1A
278	BMP3	164178	bone morphogenetic protein 3
279	FOXP4	147795	forkhead box P4
280	BMP2	164179	bone morphogenetic protein 2
281	BLVRB	164183	biliverdin reductase B
282	SF3B1	155988	splicing factor 3b subunit 1
283	BMP1	164180	bone morphogenetic protein 1
284	BMI1	164181	BMI1 proto-oncogene, polycomb ring finger
285	SF3B3	155989	splicing factor 3b subunit 3
286	BLM	164187	Bloom syndrome RecQ like helicase
287	BLVRA	164184	biliverdin reductase A
288	HARS2	155998	histidyl-tRNA synthetase 2, mitochondrial
289	BIK	164190	BCL2-interacting killer
290	BID	164191	BH3 interacting domain death agonist
291	BLK	164188	BLK proto-oncogene, Src family tyrosine kinase
292	RNF166	147804	ring finger protein 166
293	PRDM1	164189	PR domain 1
294	CEACAM1	164194	carcinoembryonic antigen related cell adhesion molecule 1
295	BGN	164195	biglycan
296	BICD1	164192	BICD cargo adaptor 1
297	TARDBP	156001	TAR DNA binding protein
298	RYBP	156007	RING1 and YY1 binding protein
299	DHRS1	147812	dehydrogenase/reductase (SDR family) member 1
300	IMMT	156011	inner membrane mitochondrial protein
301	TRMT61A	147819	tRNA methyltransferase 61A
302	BDH1	164203	3-hydroxybutyrate dehydrogenase, type 1
303	DIS3L	147816	DIS3 like exosome 3'-5' exoribonuclease
304	GCN1	156015	GCN1, eIF2 alpha kinase activator homolog
305	NOSTRIN	147823	nitric oxide synthase trafficking
306	EVI5L	147820	ecotropic viral integration site 5 like
307	METAP2	156012	methionyl aminopeptidase 2
308	COPS5	156013	COP9 signalosome subunit 5
309	MAPRE2	156018	microtubule associated protein RP/EB family member 2
310	HCN2	164211	hyperpolarization activated cyclic nucleotide gated potassium channel 2
311	BCR	164209	breakpoint cluster region
312	UQCR11	156023	ubiquinol-cytochrome c reductase, complex III subunit XI
313	COPS6	156020	COP9 signalosome subunit 6
314	ARNT	164212	aryl hydrocarbon receptor nuclear translocator
315	ARL3	164213	ADP ribosylation factor like GTPase 3
316	FERMT2	156021	fermitin family member 2
317	TMED10	156026	transmembrane p24 trafficking protein 10
318	YWHAQ	156027	tyrosine 3-monooxygenase/tryptophan 5-monooxygenase activation protein theta
319	UHRF2	147832	ubiquitin like with PHD and ring finger domains 2
320	ARL1	164216	ADP ribosylation factor like GTPase 1
321	ADIRF	156024	adipogenesis regulatory factor
322	RHOH	164217	ras homolog family member H
323	ARHGAP4	164223	Rho GTPase activating protein 4
324	CKAP4	156028	cytoskeleton-associated protein 4
325	ARHGDIA	164220	Rho GDP dissociation inhibitor alpha
326	EBNA1BP2	156029	EBNA1 binding protein 2
327	RHOC	164227	ras homolog family member C
328	ARHGAP1	164224	Rho GTPase activating protein 1
329	STIP1	156033	stress induced phosphoprotein 1
330	RHOG	164225	ras homolog family member G
331	PNRC1	156038	proline rich nuclear receptor coactivator 1
332	OS9	156039	osteosarcoma amplified 9, endoplasmic reticulum lectin
333	LMAN2	156036	lectin, mannose binding 2
334	RP1L1	147844	retinitis pigmentosa 1-like 1
335	RHOA	164229	ras homolog family member A
336	ARHGAP12	147845	Rho GTPase activating protein 12
337	SEC61B	156043	Sec61 translocon beta subunit
338	ARL4D	164235	ADP ribosylation factor like GTPase 4D
339	ARF6	164232	ADP ribosylation factor 6
340	HNRNPA0	156046	heterogeneous nuclear ribonucleoprotein A0
341	ARF1	164238	ADP ribosylation factor 1
342	SFXN5	147854	sideroflexin 5
343	AREG	164239	amphiregulin
344	ARF4	164236	ADP ribosylation factor 4
345	CBX1	156044	chromobox 1
346	BTG3	156045	BTG family member 3
347	ARAF	164242	A-Raf proto-oncogene, serine/threonine kinase
348	C11orf58	156051	chromosome 11 open reading frame 58
349	SFXN1	147856	sideroflexin 1
350	TRIM23	164240	taining 23
351	ARCN1	164241	archain 1
352	POP1	156055	POP1 homolog, ribonuclease P/MRP subunit
353	AR	164244	androgen receptor
354	PRDX3	156059	peroxiredoxin 3
355	AFG3L2	156056	AFG3 like matrix AAA peptidase subunit 2
356	AQP5	164248	aquaporin 5
357	EHD1	156057	EH domain containing 1
358	FASLG	164254	Fas ligand
359	SRSF8	156063	serine/arginine-rich splicing factor 8
360	FAS	164255	Fas cell surface death receptor
361	TTYH2	147868	tweety family member 2
362	MORF4L1	156061	mortality factor 4 like 1
363	SHROOM2	164253	shroom family member 2
364	APP	164258	amyloid beta precursor protein
365	DBF4	156066	DBF4 zinc finger
366	APOH	164259	apolipoprotein H
367	KLK3	164256	kallikrein related peptidase 3
368	PIGS	147872	phosphatidylinositol glycan anchor biosynthesis class S
369	RALBP1	156064	ralA binding protein 1
370	APRT	164257	adenine phosphoribosyltransferase
371	COPS8	156071	COP9 signalosome subunit 8
372	APOE	164260	apolipoprotein E
373	SUB1	156068	SUB1 homolog, transcriptional regulator
374	APOD	164261	apolipoprotein D
375	MAGED2	156074	MAGE family member D2
376	TCERG1	156075	transcription elongation regulator 1
377	EHMT2	156072	euchromatic histone-lysine N-methyltransferase 2
378	GADD45G	156078	growth arrest and DNA damage inducible gamma
379	APOB	164269	apolipoprotein B
380	TXNL4A	156082	thioredoxin like 4A
381	APLP1	164274	amyloid beta precursor like protein 1
382	BIRC5	164275	baculoviral IAP repeat containing 5
383	ATPIF1	147888	ATPase inhibitory factor 1
384	APOA1	164272	apolipoprotein A-I
385	PNPLA6	156081	patatin like phospholipase domain containing 6
386	APLP2	164273	amyloid beta precursor like protein 2
387	BIRC2	164278	baculoviral IAP repeat containing 2
388	APEX1	164279	apurinic/apyrimidinic endodeoxyribonuclease 1
389	BRD8	156087	bromodomain containing 8
390	XIAP	164276	X-linked inhibitor of apoptosis
391	BIRC3	164277	baculoviral IAP repeat containing 3
392	JTB	156090	jumping translocation breakpoint
393	APCS	164282	amyloid P component, serum
394	APC	164283	adenomatous polyposis coli
395	DHRS4	156088	dehydrogenase/reductase (SDR family) member 4
396	AIRE	164281	autoimmune regulator
397	MYOCD	147902	myocardin
398	APBB2	164284	amyloid beta precursor protein binding family B member 2
399	APBB1	164285	amyloid beta precursor protein binding family B member 1
400	APAF1	164290	apoptotic peptidase activating factor 1
401	PPARGC1A	156098	PPARG coactivator 1 alpha
402	RAB10	156099	RAB10, member RAS oncogene family
403	MRFAP1	147907	Morf4 family associated protein 1
404	EPHB2	164295	EPH receptor B2
405	EPHB1	164296	EPH receptor B1
406	STOM	164303	stomatin
407	EPHA4	164300	EPH receptor A4
408	EPHA3	164301	EPH receptor A3
409	ARMC6	147920	armadillo repeat containing 6
410	EPB42	164305	erythrocyte membrane protein band 4.2
411	EP300	164310	E1A binding protein p300
412	USP20	156118	ubiquitin specific peptidase 20
413	EPB41	164308	erythrocyte membrane protein band 4.1
414	EPAS1	164309	endothelial PAS domain protein 1
415	ARID5A	156121	AT-rich interaction domain 5A
416	PGRMC1	156127	progesterone receptor membrane component 1
417	ENO1	164319	enolase 1
418	ENO2	164317	enolase 2 (gamma, neuronal)
419	ENG	164320	endoglin
420	RUVBL2	156128	RuvB like AAA ATPase 2
421	HPSE	156129	heparanase
422	PDE10A	156134	phosphodiesterase 10A
423	CLPX	156135	caseinolytic mitochondrial matrix peptidase chaperone subunit
424	PPP1R13L	156132	protein phosphatase 1 regulatory subunit 13 like
425	CTTN	164325	cortactin
426	MARK2	164331	microtubule affinity regulating kinase 2
427	RAB1C	139755	RAB1C, member RAS oncogene family pseudogene
428	TUBGCP2	156136	tubulin gamma complex associated protein 2
429	IQGAP2	156143	IQ motif containing GTPase activating protein 2
430	EMD	164332	emerin
431	ELK1	164338	ELK1, ETS transcription factor
432	CSTB	164339	cystatin B
433	NEK6	156147	NIMA related kinase 6
434	ELK3	164336	ELK3, ETS transcription factor
435	NCKAP1	156144	NCK associated protein 1
436	CSTA	164340	cystatin A
437	ZNF274	156148	zinc finger protein 274
438	CST6	164341	cystatin E/M
439	ZMYND11	156158	zinc finger MYND-type containing 11
440	CSRP1	164350	cysteine and glycine rich protein 1
441	SRSF10	156157	serine/arginine-rich splicing factor 10
442	CSNK2B	164354	casein kinase 2 beta
443	CSNK2A2	164355	casein kinase 2 alpha 2
444	KDM5B	156163	lysine demethylase 5B
445	AHCYL1	156160	adenosylhomocysteinase like 1
446	VCAN	164353	versican
447	IGSF8	147974	immunoglobulin superfamily member 8
448	CSNK1E	164359	casein kinase 1 epsilon
449	TRAF3IP2	156167	TRAF3 interacting protein 2
450	CSNK2A1	164356	casein kinase 2 alpha 1
451	NUP50	156165	nucleoporin 50kDa
452	CHL1	156170	cell adhesion molecule L1 like
453	CSN2	164363	casein beta
454	CSNK1D	164360	casein kinase 1 delta
455	GIPC1	156168	GIPC PDZ domain containing family member 1
456	CSNK1A1	164361	casein kinase 1 alpha 1
457	TMEM44	147982	transmembrane protein 44
458	CSH2	164367	chorionic somatomammotropin hormone 2
459	GRAP	156172	GRB2-related adaptor protein
460	CSK	164365	c-src tyrosine kinase
461	RAI1	156179	retinoic acid induced 1
462	CSF2RB	164371	colony stimulating factor 2 receptor beta common subunit
463	MAP3K2	156176	mitogen-activated protein kinase kinase kinase 2
464	CSH1	164368	chorionic somatomammotropin hormone 1
465	CSF3R	164369	r
466	CSF1R	164374	colony stimulating factor 1 receptor
467	RFPL2	156183	ret finger protein like 2
468	CSF1	164375	colony stimulating factor 1
469	RBBP9	156181	retinoblastoma binding protein 9
470	MAPK14	164378	mitogen-activated protein kinase 14
471	STAG2	156187	stromal antigen 2
472	CSE1L	164376	CSE1 chromosome segregation 1 like
473	YME1L1	156191	YME1 like 1 ATPase
474	PLK4	156189	polo like kinase 4
475	MGEA5	156195	meningioma expressed antigen 5 (hyaluronidase)
476	HNRNPLL	148000	heterogeneous nuclear ribonucleoprotein L like
477	PTGES3	156192	prostaglandin E synthase 3
478	NUDC	156193	nudC nuclear distribution protein
479	CRYBB3	164390	crystallin beta B3
480	SHKBP1	148006	SH3KBP1 binding protein 1
481	CRYAA	164398	crystallin alpha A
482	CRY2	164399	cryptochrome circadian clock 2
483	USP39	156204	ubiquitin specific peptidase 39
484	CRYAB	164397	crystallin alpha B
485	RRH	156210	retinal pigment epithelium-derived rhodopsin homolog
486	CRP	164403	C-reactive protein, pentraxin-related
487	CCT8	156208	chaperonin containing TCP1 subunit 8
488	CRY1	164400	cryptochrome circadian clock 1
489	CRK	164406	v-crk avian sarcoma virus CT10 oncogene homolog
490	PNMA2	156214	paraneoplastic Ma antigen 2
491	DTD1	148020	D-tyrosyl-tRNA deacylase 1
492	CRMP1	164404	collapsin response mediator protein 1
493	CRKL	164405	v-crk avian sarcoma virus CT10 oncogene homolog-like
494	CRHR1	164410	corticotropin releasing hormone receptor 1
495	GNB5	156218	G protein subunit beta 5
496	CRHBP	164411	ticotropin releasing hormone binding protein
497	ASB16	148027	ankyrin repeat and SOCS box containing 16
498	B3GNT2	156219	UDP-GlcNAc:betaGal beta-1,3-N-acetylglucosaminyltransferase 2
499	CRIP1	164408	cysteine rich protein 1
500	TIMM50	148024	translocase of inner mitochondrial membrane 50
501	CREM	164413	cAMP responsive element modulator
502	CREB1	164418	cAMP responsive element binding protein 1
503	MAPK8IP3	156226	mitogen-activated protein kinase 8 interacting protein 3
504	SNX13	156227	sorting nexin 13
505	CREBBP	164416	CREB binding protein
506	GNA13	156224	G protein subunit alpha 13
507	ATF2	164417	activating transcription factor 2
508	CR2	164422	complement component 3d receptor 2
509	CRABP2	164420	cellular retinoic acid binding protein 2
510	CRABP1	164421	cellular retinoic acid binding protein 1
511	CPT1A	164427	carnitine palmitoyltransferase 1A
512	NCDN	156232	neurochondrin
513	CPT2	164425	carnitine palmitoyltransferase 2
514	METTL18	148046	methyltransferase like 18
515	CPS1	164428	carbamoyl-phosphate synthase 1
516	NAF1	148044	nuclear assembly factor 1 ribonucleoprotein
517	SCGB3A1	148051	secretoglobin family 3A member 1
518	CPM	164432	carboxypeptidase M
519	CPB2	164438	carboxypeptidase B2
520	EPB41L3	156247	erythrocyte membrane protein band 4.1 like 3
521	CPD	164437	carboxypeptidase D
522	H3F3AP4	139866	H3 histone, family 3A, pseudogene 4
523	MRPS36	148058	mitochondrial ribosomal protein S36
524	RAD54L2	156250	RAD54-like 2 (S. cerevisiae)
525	GPATCH8	156251	G-patch domain containing 8
526	KDM6B	156248	lysine demethylase 6B
527	PHF8	156249	PHD finger protein 8
528	CLASP2	156257	cytoplasmic linker associated protein 2
529	NFASC	156263	neurofascin
530	TAB2	156260	TGF-beta activated kinase 1/MAP3K7 binding protein 2
531	COX6A1	164459	cytochrome c oxidase subunit 6A1
532	CUL9	156264	cullin 9
533	TNRC6B	156265	trinucleotide repeat containing 6B
534	MRPS27	156269	mitochondrial ribosomal protein S27
535	MAP3K8	164467	mitogen-activated protein kinase kinase kinase 8
536	TTLL5	156279	tubulin tyrosine ligase like 5
537	COG7	148085	component of oligomeric golgi complex 7
538	COPB1	164474	coatomer protein complex subunit beta 1
539	ZNF423	156282	zinc finger protein 423
540	PEG10	156283	paternally expressed 10
541	COPA	164475	coatomer protein complex subunit alpha
542	KLF6	164473	Kruppel-like factor 6
543	ERC1	156286	ELKS/RAB6-interacting/CAST family member 1
544	COL17A1	164479	collagen type XVII alpha 1
545	TTC5	148092	tetratricopeptide repeat domain 5
546	COMT	164476	catechol-O-methyltransferase
547	EXPH5	156285	exophilin 5
548	MYCBP2	156291	MYC binding protein 2, E3 ubiquitin protein ligase
549	MCU	148096	mitochondrial calcium uniporter
550	UHRF1BP1L	156294	UHRF1 binding protein 1 like
551	HSD3BP2	139910	hydroxy-delta-5-steroid dehydrogenase, 3 beta, pseudogene 2
552	HECW1	156295	HECT, C2 and WW domain containing E3 ubiquitin protein ligase 1
553	COL9A3	164487	collagen type IX alpha 3
554	RRP1B	156292	ribosomal RNA processing 1B
555	SWAP70	156293	SWAP switching B-cell complex 70kDa subunit
556	WAPL	156302	WAPL cohesin release factor
557	BMF	148110	Bcl2 modifying factor
558	ZNF622	148109	zinc finger protein 622
559	CFTR	164498	cystic fibrosis transmembrane conductance regulator
560	MCFD2	148114	multiple coagulation factor deficiency 2
561	MINOS1	139923	mitochondrial inner membrane organizing system 1
562	KNSTRN	148112	kinetochore-localized astrin/SPAG5 binding protein
563	CFL1	164502	cofilin 1
564	NCOA6	156308	nuclear receptor coactivator 6
565	ZSWIM8	156309	zinc finger SWIM-type containing 8
566	PDS5B	156314	PDS5 cohesin associated factor B
567	CETN1	164506	centrin 1
568	CTU1	148123	cytosolic thiouridylase subunit 1
569	FNBP1	156313	formin binding protein 1
570	CETN2	164505	centrin 2
571	MON2	156318	MON2 homolog, regulator of endosome-to-Golgi trafficking
572	TNIK	156316	TRAF2 and NCK interacting kinase
573	CENPF	164508	centromere protein F
574	PDXDC1	156317	pyridoxal-dependent decarboxylase domain containing 1
575	PDZD2	156322	PDZ domain containing 2
576	XPO7	156320	exportin 7
577	CENPB	164512	centromere protein B
578	CENPA	164513	centromere protein A
579	CEBPE	164518	CCAAT/enhancer binding protein epsilon
580	CEBPD	164519	CCAAT/enhancer binding protein delta
581	CEBPG	164517	CCAAT/enhancer binding protein gamma
582	KDM1A	156331	lysine demethylase 1A
583	OTULIN	148139	OTU deubiquitinase with linear linkage specificity
584	CEBPB	164520	CCAAT/enhancer binding protein beta
585	MAST3	156328	microtubule associated serine/threonine kinase 3
586	CEBPA	164521	CCAAT/enhancer binding protein alpha
587	CDX1	164526	caudal type homeobox 1
588	KIAA2013	148143	KIAA2013
589	CDX2	164525	caudal type homeobox 2
590	CNOT1	156338	CCR4-NOT transcription complex subunit 1
591	CDR2	164530	cerebellar degeneration related protein 2
592	CDSN	164528	corneodesmosin
593	PALLD	156336	palladin, cytoskeletal associated protein
594	SNRNP200	156337	small nuclear ribonucleoprotein U5 subunit 200
595	FBXO21	156342	F-box protein 21
596	CDKN2C	164535	cyclin-dependent kinase inhibitor 2C
597	SPEN	156343	spen family transcriptional repressor
598	EXOSC7	156340	exosome component 7
599	CDKN3	164533	cyclin-dependent kinase inhibitor 3
600	CDKN1C	164538	cyclin-dependent kinase inhibitor 1C
601	CDKN1B	164539	cyclin-dependent kinase inhibitor 1B
602	PLCH1	156347	phospholipase C eta 1
603	CDKN2B	164536	cyclin-dependent kinase inhibitor 2B
604	HS6ST2	148152	heparan sulfate 6-O-sulfotransferase 2
605	CDKN2A	164537	cyclin-dependent kinase inhibitor 2A
606	CDK8	164542	cyclin-dependent kinase 8
607	WDFY3	156350	WD repeat and FYVE domain containing 3
608	RIMS1	156351	regulating synaptic membrane exocytosis 1
609	CDKN1A	164540	cyclin-dependent kinase inhibitor 1A
610	KCNH7	148156	potassium voltage-gated channel subfamily H member 7
611	CDK9	164541	cyclin-dependent kinase 9
612	CDK5	164546	cyclin-dependent kinase 5
613	CEP152	156355	centrosomal protein 152
614	CDK4	164547	cyclin-dependent kinase 4
615	CDK7	164544	inase 7
616	LIMCH1	156352	LIM and calponin homology domains 1
617	CDK6	164545	cyclin-dependent kinase 6
618	PHLDB2	148161	pleckstrin homology like domain family B member 2
619	KDM2A	156358	lysine demethylase 2A
620	CDH18	164550	cadherin 18
621	CDH17	164551	cadherin 17
622	CEP131	156356	centrosomal protein 131
623	CDK3	164548	cyclin-dependent kinase 3
624	CDK2	164549	cyclin-dependent kinase 2
625	HMGXB3	156357	HMG-box containing 3
626	CDH13	164554	cadherin 13
627	CDH16	164552	cadherin 16
628	CDH15	164553	cadherin 15
629	CDH10	164558	cadherin 10
630	NINL	156367	ninein like
631	CDH9	164559	cadherin 9
632	PDCD11	156364	programmed cell death 11
633	MAST1	156365	microtubule associated serine/threonine kinase 1
634	CDH11	164557	cadherin 11
635	CDH6	164562	cadherin 6
636	CDH5	164563	cadherin 5
637	CDH8	164560	cadherin 8
638	CDH7	164561	cadherin 7
639	CDH2	164566	cadherin 2
640	STK11IP	148182	serine/threonine kinase 11 interacting protein
641	CDH1	164567	cadherin 1
642	PAXIP1	156372	PAX interacting protein 1
643	CDH3	164565	cadherin 3
644	TPX2	156373	TPX2, microtubule-associated
645	CDC27	164570	cell division cycle 27
646	TRIM32	156379	tripartite motif containing 32
647	CDC25C	164571	l division cycle 25C
648	CDC42	164568	cell division cycle 42
649	CDC34	164569	cell division cycle 34
650	CDC20	164574	cell division cycle 20
651	CDC6	164575	cell division cycle 6
652	CDC25B	164572	cell division cycle 25B
653	CDC25A	164573	cell division cycle 25A
654	LRBA	164578	ge-like anchor protein
655	CCT5	156384	chaperonin containing TCP1 subunit 5
656	CDC5L	164577	cell division cycle 5 like
657	SNW1	156390	SNW domain containing 1
658	CDK1	164580	cyclin-dependent kinase 1
659	DKK1	156388	dickkopf WNT signaling pathway inhibitor 1
660	SHANK2	156389	SH3 and multiple ankyrin repeat domains 2
661	SIRT2	156394	sirtuin 2
662	CD81	164586	CD81 molecule
663	RPIA	156393	ribose 5-phosphate isomerase A
664	CD72	164590	CD72 molecule
665	RAB18	156396	RAB18, member RAS oncogene family
666	RAB3GAP1	156397	RAB3 GTPase activating protein catalytic subunit 1
667	TIRAP	148205	toll-interleukin 1 receptor (TIR) domain containing adaptor protein
668	NLRP3	148210	NLR family, pyrin domain containing 3
669	PLA2R1	156402	phospholipase A2 receptor 1
670	MAPRE3	156403	microtubule associated protein RP/EB family member 3
671	CD59	164595	CD59 molecule
672	HABP4	156400	hyaluronan binding protein 4
673	MAL2	148208	mal, T-cell differentiation protein 2 (gene/pseudogene)
674	MAPRE1	156406	microtubule associated protein RP/EB family member 1
675	CD53	164597	CD53 molecule
676	KIFAP3	156405	kinesin associated protein 3
677	CD40	164602	CD40 molecule
678	CD44	164600	CD44 molecule (Indian blood group)
679	CD40LG	164601	CD40 ligand
680	NCBP2	156409	nuclear cap binding protein subunit 2
681	FAN1	156414	FANCD2/FANCI-associated nuclease 1
682	ENTPD6	164605	ectonucleoside triphosphate diphosphohydrolase 6 (putative)
683	SCARB2	164610	scavenger receptor class B member 2
684	CD38	164608	CD38 molecule
685	TWF2	156423	twinfilin actin binding protein 2
686	LOC101060399	123652	cerebellar degeneration-related protein 2
687	CD86	164618	CD86 molecule
688	EXOSC8	156427	exosome component 8
689	CD80	164619	CD80 molecule
690	GABARAP	156430	GABA type A receptor-associated protein
691	EXOC3	156431	exocyst complex component 3
692	CD28	164620	CD28 molecule
693	OIP5	156428	Opa interacting protein 5
694	U2AF2	156429	U2 small nuclear RNA auxiliary factor 2
695	CD27	164621	CD27 molecule
696	CD22	164626	CD22 molecule
697	ACOT7	156435	acyl-CoA thioesterase 7
698	MS4A3	164627	membrane spanning 4-domains A3
699	CBX3	156432	chromobox 3
700	STK38	156438	serine/threonine kinase 38
701	TOE1	148247	target of EGR1, member 1 (nuclear)
702	PHB2	156436	prohibitin 2
703	CD19	164629	CD19 molecule
704	GPN1	156443	GPN-loop GTPase 1
705	VSIG4	156440	V-set and immunoglobulin domain containing 4
706	CD4	164639	CD4 molecule
707	CD6	164636	CD6 molecule
708	ECD	156445	ecdysoneless cell cycle regulator
709	CD3E	164642	CD3e molecule
710	COPE	156448	coatomer protein complex subunit epsilon
711	CD247	164640	CD247 molecule
712	PARK7	156449	Parkinsonism associated deglycase
713	B4GALT7	156454	beta-1,4-galactosyltransferase 7
714	PNKP	156455	polynucleotide kinase 3'-phosphatase
715	CCT6A	164650	chaperonin containing TCP1 subunit 6A
716	TUBA3D	148266	tubulin alpha 3d
717	TMEM54	148267	transmembrane protein 54
718	CCNH	164654	cyclin H
719	TREX1	156462	three prime repair exonuclease 1
720	SYNRG	156463	synergin, gamma
721	EIF2AK4	140076	eukaryotic translation initiation factor 2 alpha kinase 4
722	CCNT2	164652	cyclin T2
723	KLF8	156460	Kruppel-like factor 8
724	CCNT1	164653	cyclin T1
725	CCNE1	164658	cyclin E1
726	LARP4	148275	La ribonucleoprotein domain family member 4
727	CCNG1	164656	cyclin G1
728	CCND2	164662	cyclin D2
729	CCNC	164663	cyclin C
730	CCND3	164660	cyclin D3
731	DDX19B	156469	DEAD-box helicase 19B
732	XPOT	156475	exportin for tRNA
733	CCKBR	164667	cholecystokinin B receptor
734	CCNB1	164664	cyclin B1
735	CCNA2	164665	cyclin A2
736	TP53TG1	156478	TP53 target 1 (non-protein coding)
737	SAAL1	148285	serum amyloid A like 1
738	DCTN3	156477	dynactin subunit 3
739	PACSIN2	156482	protein kinase C and casein kinase substrate in neurons 2
740	CBS	164674	cystathionine-beta-synthase
741	ANXA11	164678	annexin A11
742	ANXA7	164679	annexin A7
743	CBR1	164676	carbonyl reductase 1
744	GPR45	156484	G protein-coupled receptor 45
745	SERPINH1	164677	serpin family H member 1
746	ANXA3	164683	annexin A3
747	ANXA6	164680	annexin A6
748	ZHX1	156489	zinc fingers and homeoboxes 1
749	ANXA5	164681	annexin A5
750	ANXA2	164687	annexin A2
751	TP53RK	148301	TP53 regulating kinase
752	SLC25A5	164690	solute carrier family 25 member 5
753	SEC63	156498	SEC63 homolog, protein translocation regulator
754	SLC25A4	164691	solute carrier family 25 member 4
755	ANXA1	164688	annexin A1
756	SLC25A6	164689	solute carrier family 25 member 6
757	POLG2	156497	polymerase (DNA) gamma 2, accessory subunit
758	IL17F	148311	interleukin 17F
759	ANK2	164695	ankyrin 2, neuronal
760	RPL35	156503	ribosomal protein L35
761	ANG	164699	angiogenin, ribonuclease, RNase A family, 5
762	RDH13	148312	retinol dehydrogenase 13 (all-trans/9-cis)
763	ANK1	164696	ankyrin 1
764	ANGPT2	164697	angiopoietin 2
765	SNX18	148319	sorting nexin 18
766	AKAP11	156511	A-kinase anchoring protein 11
767	DDX20	156508	DEAD-box helicase 20
768	AKAP2	156509	A-kinase anchoring protein 2
769	PROSC	156514	proline synthetase co-transcribed homolog (bacterial)
770	SAT2	148322	spermidine/spermine N1-acetyltransferase family member 2
771	AKAP13	156512	A-kinase anchoring protein 13
772	CHEK2	156519	checkpoint kinase 2
773	BIN1	164708	bridging integrator 1
774	KLK8	156517	kallikrein related peptidase 8
775	PRKCDBP	148325	protein kinase C delta binding protein
776	WIF1	156522	T inhibitory factor 1
777	AMH	164714	hormone
778	MYL12B	148330	myosin light chain 12B
779	AMFR	164715	autocrine motility factor receptor
780	EGLN2	148328	egl-9 family hypoxia-inducible factor 2
781	SUPT16H	156521	nit
782	AMHR2	164713	anti-Mullerian hormone receptor type II
783	NISCH	156530	nischarin
784	PKP3	156531	plakophilin 3
785	CEP250	156528	centrosomal protein 250
786	AMBP	164721	alpha-1-microglobulin/bikunin precursor
787	CELF3	156529	CUGBP, Elav-like family member 3
788	MAP4K1	156534	mitogen-activated protein kinase kinase kinase kinase 1
789	MAP4K5	156535	mitogen-activated protein kinase kinase kinase kinase 5
790	RASSF1	156532	Ras association domain family member 1
791	WDR6	156538	WD repeat domain 6
792	ALOX15B	164730	arachidonate 15-lipoxygenase, type B
793	ZNF277	156539	zinc finger protein 277
794	BAZ2A	156542	bromodomain adjacent to zinc finger domain 2A
795	TP53INP1	148348	le nuclear protein 1
796	EPSTI1	148349	epithelial stromal interaction 1 (breast)
797	STRAP	156546	serine/threonine kinase receptor associated protein
798	ALK	164738	anaplastic lymphoma receptor tyrosine kinase
799	ADAMTS7	156544	ADAM metallopeptidase with thrombospondin type 1 motif 7
800	ALOX5	164736	arachidonate 5-lipoxygenase
801	FOXQ1	148353	forkhead box Q1
802	ALOX12	164737	arachidonate 12-lipoxygenase
803	FSTL1	156550	follistatin like 1
804	ALDOB	164742	aldolase, fructose-bisphosphate B
805	WDHD1	156548	WD repeat and HMG-box DNA binding protein 1
806	ALDOC	164741	aldolase, fructose-bisphosphate C
807	ALDH3A2	164746	aldehyde dehydrogenase 3 family member A2
808	ALDOA	164744	aldolase, fructose-bisphosphate A
809	ALDH1B1	164751	aldehyde dehydrogenase 1 family member B1
810	C14orf1	156556	chromosome 14 open reading frame 1
811	ALDH3B1	164749	aldehyde dehydrogenase 3 family member B1
812	LDB3	156562	LIM domain binding 3
813	AP4S1	156563	adaptor related protein complex 4 sigma 1 subunit
814	ALDH2	164753	aldehyde dehydrogenase 2 family (mitochondrial)
815	PTP4A3	156561	protein tyrosine phosphatase type IVA, member 3
816	ALAS2	164758	5'-aminolevulinate synthase 2
817	ALAS1	164759	5'-aminolevulinate synthase 1
818	ALCAM	164756	activated leukocyte cell adhesion molecule
819	ALB	164757	albumin
820	AKT1	164762	urine thymoma viral oncogene homolog 1
821	LHX4	148376	LIM homeobox 4
822	AKT2	164761	v-akt murine thymoma viral oncogene homolog 2
823	TRIM15	148383	tripartite motif containing 15
824	AK4	164764	adenylate kinase 4
825	AK2	164765	adenylate kinase 2
826	KAT7	156573	lysine acetyltransferase 7
827	PWP1	156578	PWP1 homolog, endonuclein
828	AHSG	164770	alpha-2-HS-glycoprotein
829	AHR	164771	aryl hydrocarbon receptor
830	CDC37	156576	cell division cycle 37
831	FCHSD1	148390	FCH and double SH3 domains 1
832	AHCY	164773	adenosylhomocysteinase
833	AGTR1	164778	angiotensin II receptor type 1
834	AGT	164779	angiotensinogen
835	KIF3A	156587	kinesin family member 3A
836	ZWINT	156584	ZW10 interacting kinetochore protein
837	PTPRT	156591	protein tyrosine phosphatase, receptor type T
838	FAF1	156589	Fas associated factor 1
839	NAV3	148402	neuron navigator 3
840	BTN2A1	156592	butyrophilin subfamily 2 member A1
841	AGER	164784	advanced glycosylation end product-specific receptor
842	NAV2	148400	neuron navigator 2
843	NAV1	148401	neuron navigator 1
844	WNT3A	148407	Wnt family member 3A
845	KATNA1	156602	katanin catalytic subunit A1
846	AEBP1	164794	AE binding protein 1
847	AP1G1	164795	adaptor related protein complex 1 gamma 1 subunit
848	SERPINB12	148409	serpin family B member 12
849	AES	164793	amino-terminal enhancer of split
850	HNRNPUL1	156606	heterogeneous nuclear ribonucleoprotein U-like 1
851	AP2A2	164798	adaptor related protein complex 2 alpha 2 subunit
852	AP2A1	164799	adaptor related protein complex 2 alpha 1 subunit
853	RPP14	156604	ribonuclease P/MRP subunit p14
854	AP2B1	164796	adaptor related protein complex 2 beta 1 subunit
855	AP1B1	164797	adaptor related protein complex 1 beta 1 subunit
856	ANKRD13A	148418	ankyrin repeat domain 13A
857	ADRBK1	164803	adrenergic, beta, receptor kinase 1
858	PRSS23	156608	protease, serine 23
859	ADSL	164801	adenylosuccinate lyase
860	NUPL2	156609	nucleoporin like 2
861	ADRB1	164806	adrenoceptor beta 1
862	ADRB2	164805	adrenoceptor beta 2
863	CTCF	156620	CCCTC-binding factor
864	KHDRBS1	156626	KH domain containing, RNA binding, signal transduction associated 1
865	PARP1	164816	poly(ADP-ribose) polymerase 1
866	CELF2	156624	CUGBP, Elav-like family member 2
867	ADH6	164826	alcohol dehydrogenase 6 (class V)
868	ADH5	164827	alcohol dehydrogenase 5 (class III), chi polypeptide
869	IGF2BP3	156638	insulin like growth factor 2 mRNA binding protein 3
870	IGF2BP1	156639	insulin like growth factor 2 mRNA binding protein 1
871	IGF2BP2	156637	insulin like growth factor 2 mRNA binding protein 2
872	ADD3	164834	adducin 3
873	NPRL2	156640	NPR2-like, GATOR1 complex subunit
874	EXOC5	156641	exocyst complex component 5
875	RAD51AP1	156646	RAD51 associated protein 1
876	ADCYAP1	164838	adenylate cyclase activating polypeptide 1
877	TNKS1BP1	148455	tankyrase 1 binding protein 1
878	DIXDC1	148453	DIX domain containing 1
879	RGS14	156645	regulator of G-protein signaling 14
880	ADCY6	164842	adenylate cyclase 6
881	UNK	148459	unkempt family zinc finger
882	ATP5L	156649	ATP synthase, H+ transporting, mitochondrial Fo complex subunit G
883	MYL12A	156654	myosin light chain 12A
884	TRIM16	156655	tripartite motif containing 16
885	TXNIP	156653	thioredoxin interacting protein
886	ADCY2	164845	adenylate cyclase 2 (brain)
887	ADAR	164850	adenosine deaminase, RNA-specific
888	KNDC1	148466	kinase non-catalytic C-lobe domain (KIND) containing 1
889	ADAM10	164851	ADAM metallopeptidase domain 10
890	POLR3F	156659	polymerase (RNA) III subunit F
891	IVNS1ABP	156656	influenza virus NS1A binding protein
892	STAMBP	156662	STAM binding protein
893	RBCK1	156663	RANBP2-type and C3HC4-type zinc finger containing 1
894	DOCK7	148468	dedicator of cytokinesis 7
895	ARID3B	156660	AT-rich interaction domain 3B
896	ADA	164853	adenosine deaminase
897	TGOLN2	156661	trans-golgi network protein 2
898	ACVR2B	164858	activin A receptor type 2B
899	ERLIN1	156666	ER lipid raft associated 1
900	RHPN2	148474	rhophilin, Rho GTPase binding protein 2
901	MIR196A2	140283	microRNA 196a-2
902	ACVR2A	164859	activin A receptor type 2A
903	TRIM3	156667	tripartite motif containing 3
904	ACY1	164856	aminoacylase 1
905	CCNB3	148472	cyclin B3
906	ACVRL1	164857	activin A receptor like type 1
907	HEXIM1	156665	hexamethylene bis-acetamide inducible 1
908	ACTN2	164863	actinin alpha 2
909	ACVR1B	164860	activin A receptor type 1B
910	PDLIM5	156668	PDZ and LIM domain 5
911	NKD2	148477	naked cuticle homolog 2
912	ACVR1	164861	activin A receptor type 1
913	SH2B2	156675	SH2B adaptor protein 2
914	EAF1	148480	ELL associated factor 1
915	ACTN1	164864	actinin alpha 1
916	TBL3	156672	transducin beta like 3
917	ACTL6A	164865	actin like 6A
918	PAICS	156673	phosphoribosylaminoimidazole carboxylase; phosphoribosylaminoimidazolesuccinocarboxamide synthase
919	AHSA1	156679	shock 90kDa protein ATPase homolog 1 (yeast)
920	ACTN4	164868	actinin alpha 4
921	PRPF8	156682	pre-mRNA processing factor 8
922	SMC2	156683	structural maintenance of chromosomes 2
923	ACTG2	164875	actin, gamma 2, smooth muscle, enteric
924	ACTG1	164876	actin gamma 1
925	ACTC1	164877	actin, alpha, cardiac muscle 1
926	ACTA2	164886	actin, alpha 2, smooth muscle, aorta
927	TACC2	156694	transforming acidic coiled-coil containing protein 2
928	ACTA1	164887	actin, alpha 1, skeletal muscle
929	IFITM2	156692	interferon induced transmembrane protein 2
930	ACTB	164885	actin, beta
931	SORBS1	156693	sorbin and SH3 domain containing 1
932	CCT4	156698	chaperonin containing TCP1 subunit 4
933	ING5	148507	inhibitor of growth family member 5
934	CCT7	156699	chaperonin containing TCP1 subunit 7
935	ACP2	164891	acid phosphatase 2, lysosomal
936	CCT2	156697	chaperonin containing TCP1 subunit 2
937	WDR83	148505	WD repeat domain 83
938	ACPP	164889	acid phosphatase, prostate
939	SLU7	156703	SLU7 homolog, splicing factor
940	MRPL28	156700	mitochondrial ribosomal protein L28
941	ACP1	164892	acid phosphatase 1, soluble
942	SIVA1	156701	SIVA1 apoptosis inducing factor
943	ACOX1	164893	acyl-CoA oxidase 1, palmitoyl
944	ARFGEF1	156707	ADP ribosylation factor guanine nucleotide exchange factor 1
945	NTPCR	148512	nucleoside-triphosphatase, cancer-related
946	CXCL13	156709	C-X-C motif chemokine ligand 13
947	SPTLC1	156714	serine palmitoyltransferase long chain base subunit 1
948	RPP38	156715	ribonuclease P/MRP subunit p38
949	COL4A5	164905	collagen type IV alpha 5
950	RPP30	156716	ribonuclease P/MRP subunit p30
951	ARL6IP5	156722	ADP ribosylation factor like GTPase 6 interacting protein 5
952	COL2A1	164912	collagen type II alpha 1
953	C9orf64	148529	chromosome 9 open reading frame 64
954	AGR2	156721	anterior gradient 2, protein disulphide isomerase family member
955	CNTFR	164918	ciliary neurotrophic factor receptor
956	PROCR	156726	protein C receptor
957	LAMTOR5	156727	late endosomal/lysosomal adaptor, MAPK and MTOR activator 5
958	CNP	164922	2',3'-cyclic nucleotide 3' phosphodiesterase
959	ANP32B	156728	member B
960	DCTN2	156729	dynactin subunit 2
961	PLK3	164926	polo like kinase 3
962	SSSCA1	156735	Sjogren syndrome/scleroderma autoantigen 1
963	UBD	156732	ubiquitin D
964	NOP56	156739	NOP56 ribonucleoprotein
965	HYOU1	156742	hypoxia up-regulated 1
966	KAT5	156743	lysine acetyltransferase 5
967	IPO7	156740	importin 7
968	IPO8	156741	importin 8
969	ABCC2	164939	assette subfamily C member 2
970	CHERP	156744	calcium homeostasis endoplasmic reticulum protein
971	DEAF1	156745	DEAF1, transcription factor
972	MAF1	148556	MAF1 homolog, negative regulator of RNA polymerase III
973	LOC100996763	123982	notch homolog 2 N-terminal-like protein
974	IQCG	148563	IQ motif containing G
975	RGPD5	148566	RANBP2-like and GRIP domain containing 5
976	TFG	156757	TRK-fused gene
977	CLTC	164954	clathrin heavy chain
978	CLTB	164955	clathrin light chain B
979	CMA1	164953	chymase 1
980	MEX3B	148574	mex-3 RNA binding family member B
981	CLTA	164956	clathrin light chain A
982	TPP1	164963	tripeptidyl peptidase 1
983	CLN5	164961	ceroid-lipofuscinosis, neuronal 5
984	POMK	148577	protein-O-mannose kinase
985	CLK1	164967	CDC like kinase 1
986	CLK3	164964	CDC like kinase 3
987	RRAGB	156772	Ras related GTP binding B
988	CLU	164970	clusterin
989	TNIP1	156778	TNFAIP3 interacting protein 1
990	VASN	148587	vasorin
991	LAMC3	156777	laminin subunit gamma 3
992	CLIC1	164969	chloride intracellular channel 1
993	GTF2H5	140398	general transcription factor IIH subunit 5
994	CLCN6	164974	chloride voltage-gated channel 6
995	CLCN7	164973	chloride voltage-gated channel 7
996	LANCL1	156781	LanC like 1
997	FLYWCH2	148589	FLYWCH family member 2
998	APBB3	156787	amyloid beta precursor protein binding family B member 3
999	GPRASP2	148593	G protein-coupled receptor associated sorting protein 2
1000	CCNO	156785	cyclin O
1001	AP3S1	164982	adaptor related protein complex 3 sigma 1 subunit
1002	AP2S1	164983	adaptor related protein complex 2 sigma 1 subunit
1003	FBXO32	148597	F-box protein 32
1004	PAK4	156794	p21 protein (Cdc42/Rac)-activated kinase 4
1005	APC2	156795	adenomatosis polyposis coli 2
1006	YY2	140408	YY2 transcription factor
1007	AP1S1	164984	adaptor related protein complex 1 sigma 1 subunit
1008	KATNB1	156792	katanin regulatory subunit B1
1009	AP2M1	164985	adaptor related protein complex 2 mu 1 subunit
1010	ERCC8	164990	excision repair cross-complementation group 8
1011	DNAJA2	156798	DnaJ heat shock protein family (Hsp40) member A2
1012	TRAIP	156799	TRAF interacting protein
1013	CKS2	164988	CDC28 protein kinase regulatory subunit 2
1014	CKS1B	164989	CDC28 protein kinase regulatory subunit 1B
1015	OSBPL6	148611	oxysterol binding protein like 6
1016	SF3A1	156800	splicing factor 3a subunit 1
1017	OSBPL9	148608	oxysterol binding protein like 9
1018	SPEG	156801	SPEG complex locus
1019	CKB	164999	creatine kinase B
1020	SAP18	156807	Sin3A associated protein 18kDa
1021	RGS19	156804	regulator of G-protein signaling 19
1022	CISH	164997	cytokine inducible SH2 containing protein
1023	PNMA5	148618	paraneoplastic Ma antigen family member 5
1024	CWC27	156808	CWC27 spliceosome associated protein homolog
1025	CHUK	165001	conserved helix-loop-helix ubiquitous kinase
1026	UBE4B	156814	ubiquitination factor E4B
1027	CHRND	165004	cholinergic receptor nicotinic delta subunit
1028	EFS	156813	embryonal Fyn-associated substrate
1029	FSTL3	156818	follistatin like 3
1030	AKAP8	156819	A-kinase anchoring protein 8
1031	STUB1	156817	STIP1 homology and U-box containing protein 1
1032	ZMPSTE24	156820	zinc metallopeptidase STE24
1033	MYSM1	148629	Myb like, SWIRM and MPN domains 1
1034	SF3B4	156826	splicing factor 3b subunit 4
1035	LYST	165018	lysosomal trafficking regulator
1036	CHRM4	165016	cholinergic receptor muscarinic 4
1037	CDK2AP2	156825	cyclin-dependent kinase 2 associated protein 2
1038	CHN2	165022	chimerin 2
1039	CHN1	165023	chimerin 1
1040	DIS3	156834	DIS3 homolog, exosome endoribonuclease and 3'-5' exoribonuclease
1041	CHGB	165031	chromogranin B
1042	UBOX5	156839	U-box domain containing 5
1043	CABLES1	148644	Cdk5 and Abl enzyme substrate 1
1044	ZBTB1	156837	zinc finger and BTB domain containing 1
1045	NEK9	148645	NIMA related kinase 9
1046	CHEK1	165034	checkpoint kinase 1
1047	FOXJ3	156840	forkhead box J3
1048	ELMSAN1	148649	ELM2 and Myb/SANT domain containing 1
1049	CHD4	165036	chromodomain helicase DNA binding protein 4
1050	ZHX2	156844	zinc fingers and homeoboxes 2
1051	CHD3	165037	chromodomain helicase DNA binding protein 3
1052	ANKRD6	156845	ankyrin repeat domain 6
1053	MYADM	148659	myeloid-associated differentiation marker
1054	RCC1	165040	regulator of chromosome condensation 1
1055	MLXIP	156849	MLX interacting protein
1056	BOC	148662	BOC cell adhesion associated, oncogene regulated
1057	SEC31A	156854	SEC31 homolog A, COPII coat complex component
1058	DZIP1	156853	DAZ interacting zinc finger protein 1
1059	FASTKD2	156858	FAST kinase domains 2
1060	CNKSR2	156859	connector enhancer of kinase suppressor of Ras 2
1061	PPP6R1	156856	protein phosphatase 6 regulatory subunit 1
1062	ZNF510	156857	zinc finger protein 510
1063	RASL10B	148668	RAS like family 10 member B
1064	ASTL	140477	astacin-like metallo-endopeptidase (M12 family)
1065	SLFN11	148669	schlafen family member 11
1066	BCL9	165053	B-cell CLL/lymphoma 9
1067	ICK	156866	intestinal cell (MAK-like) kinase
1068	BCL3	165058	B-cell CLL/lymphoma 3
1069	BCL6	165056	B-cell CLL/lymphoma 6
1070	NLRP1	156864	NLR family, pyrin domain containing 1
1071	C12orf65	148673	chromosome 12 open reading frame 65
1072	ADGRL1	156865	adhesion G protein-coupled receptor L1
1073	BCL2L1	165062	BCL2 like 1
1074	BCL2A1	165063	BCL2 related protein A1
1075	UBXN11	148676	UBX domain protein 11
1076	BCL2L2	165061	BCL2 like 2
1077	VASH1	156875	vasohibin 1
1078	BCL2	165064	B-cell CLL/lymphoma 2
1079	BLID	140488	BH3-like motif containing, cell death inducer
1080	CCND1	165065	cyclin D1
1081	FAAP24	148686	Fanconi anemia core complex associated protein 24
1082	BAX	165074	BCL2-associated X protein
1083	BARD1	165075	BRCA1 associated RING domain 1
1084	DLGAP4	156880	discs large homolog associated protein 4
1085	NKX3-2	165076	NK3 homeobox 2
1086	BAK1	165077	BCL2 antagonist/killer 1
1087	BAG1	165082	BCL2 associated athanogene 1
1088	PUF60	156890	poly(U) binding splicing factor 60KDa
1089	DNAJC8	156891	DnaJ heat shock protein family (Hsp40) member C8
1090	BAD	165083	BCL2 associated agonist of cell death
1091	ADGRB1	165080	adhesion G protein-coupled receptor B1
1092	PHLDA1	156894	pleckstrin homology like domain family A member 1
1093	B2M	165087	beta-2-microglobulin
1094	BACH1	165084	BTB and CNC homology 1, basic leucine zipper transcription factor 1
1095	BAAT	165085	bile acid-CoA:amino acid N-acyltransferase
1096	MTF2	156893	metal response element binding transcription factor 2
1097	AXL	165091	AXL receptor tyrosine kinase
1098	COPG1	156896	coatomer protein complex subunit gamma 1
1099	TMEM259	148704	transmembrane protein 259
1100	COPZ1	156897	coatomer protein complex subunit zeta 1
1101	AZGP1	165089	alpha-2-glycoprotein 1, zinc-binding
1102	MSANTD3	148708	Myb/SANT DNA binding domain containing 3
1103	AVPR2	165092	arginine vasopressin receptor 2
1104	KIF1A	165098	kinesin family member 1A
1105	SCARF2	148714	scavenger receptor class F member 2
1106	ATRX	165099	alpha thalassemia/mental retardation syndrome X-linked
1107	IKZF3	156907	IKAROS family zinc finger 3
1108	MRAS	156905	muscle RAS oncogene homolog
1109	RRAS2	156911	related RAS viral (r-ras) oncogene homolog 2
1110	ATR	165100	ATR serine/threonine kinase
1111	XRN2	156908	5'-3' exoribonuclease 2
1112	ATP5O	165106	ATP synthase, H+ transporting, mitochondrial F1 complex, O subunit
1113	ATP7A	165107	ATPase copper transporting alpha
1114	ATP7B	165105	ATPase copper transporting beta
1115	GABARAPL2	156918	GABA type A receptor associated protein like 2
1116	ATP6AP1	165108	ATPase H+ transporting accessory protein 1
1117	CASC3	156916	cancer susceptibility candidate 3
1118	SYNPO	156917	synaptopodin
1119	CREB3L1	148730	cAMP responsive element binding protein 3-like 1
1120	ATP6V1B2	165115	ATPase H+ transporting V1 subunit B2
1121	ATP6V1E1	165112	ATPase H+ transporting V1 subunit E1
1122	ATP6V1C1	165113	ATPase H+ transporting V1 subunit C1
1123	ATP5I	165119	ATP synthase, H+ transporting, mitochondrial Fo complex subunit E
1124	ATP6V1A	165117	ATPase H+ transporting V1 subunit A
1125	NEU3	156929	neuraminidase 3 (membrane sialidase)
1126	ATP5D	165126	ATP synthase, H+ transporting, mitochondrial F1 complex, delta subunit
1127	ATP5C1	165127	ATP synthase, H+ transporting, mitochondrial F1 complex, gamma polypeptide 1
1128	ATP5F1	165124	ATP synthase, H+ transporting, mitochondrial Fo complex subunit B1
1129	ALDH7A1	165131	aldehyde dehydrogenase 7 family member A1
1130	CPLX1	156939	complexin 1
1131	ZNF598	148744	zinc finger protein 598
1132	FRS2	156936	fibroblast growth factor receptor substrate 2
1133	ATP5B	165129	ATP synthase, H+ transporting, mitochondrial F1 complex, beta polypeptide
1134	FRS3	156937	fibroblast growth factor receptor substrate 3
1135	TCEAL8	148745	transcription elongation factor A like 8
1136	ATP4A	165134	ATPase H+/K+ transporting alpha subunit
1137	ATP2B4	165135	ATPase plasma membrane Ca2+ transporting 4
1138	WASF3	156943	WAS protein family member 3
1139	ATP5A1	165132	ATP synthase, H+ transporting, mitochondrial F1 complex, alpha subunit 1, cardiac muscle
1140	UTP14A	156941	UTP14A small subunit processome component
1141	ATP4B	165133	ATPase H+/K+ transporting beta subunit
1142	SDCCAG3	156946	serologically defined colon cancer antigen 3
1143	ATP2B1	165138	ATPase plasma membrane Ca2+ transporting 1
1144	ATP2A3	165139	ATPase sarcoplasmic/endoplasmic reticulum Ca2+ transporting 3
1145	STARD10	156944	StAR related lipid transfer domain containing 10
1146	PYGO2	148753	pygopus family PHD finger 2
1147	HSPH1	156945	heat shock protein family H (Hsp110) member 1
1148	2022-09-09	156951	septin 9
1149	LRSAM1	148759	leucine rich repeat and sterile alpha motif containing 1
1150	ATP2A2	165140	ATPase sarcoplasmic/endoplasmic reticulum Ca2+ transporting 2
1151	ATP1B1	165147	ATPase Na+/K+ transporting subunit beta 1
1152	ATP1A3	165150	ATPase Na+/K+ transporting subunit alpha 3
1153	VAMP5	156959	vesicle associated membrane protein 5
1154	CNKSR1	156962	connector enhancer of kinase suppressor of Ras 1
1155	ATP1A1	165152	ATPase Na+/K+ transporting subunit alpha 1
1156	ATOX1	165153	antioxidant 1 copper chaperone
1157	SPRY1	156966	sprouty RTK signaling antagonist 1
1158	ATM	165156	ATM serine/threonine kinase
1159	STAM2	156964	signal transducing adaptor molecule 2
1160	ATIC	165157	5-aminoimidazole-4-carboxamide ribonucleotide formyltransferase/IMP cyclohydrolase
1161	SPRY2	156965	sprouty RTK signaling antagonist 2
1162	ATF3	165161	activating transcription factor 3
1163	FAR1	148777	fatty acyl-CoA reductase 1
1164	GPHN	156975	gephyrin
1165	SERPINC1	165165	serpin family C member 1
1166	CHD6	148781	chromodomain helicase DNA binding protein 6
1167	POLR1B	148786	polymerase (RNA) I subunit B
1168	SLA2	148784	Src-like-adaptor 2
1169	CALCOCO2	156977	calcium binding and coiled-coil domain 2
1170	HNRNPR	156982	heterogeneous nuclear ribonucleoprotein R
1171	RASGRP2	156983	RAS guanyl releasing protein 2
1172	ASS1	165175	argininosuccinate synthase 1
1173	DCAF7	156980	DDB1 and CUL4 associated factor 7
1174	ASNS	165179	asparagine synthetase (glutamine-hydrolyzing)
1175	RCAN2	156987	regulator of calcineurin 2
1176	RPF2	148795	ribosome production factor 2 homolog
1177	KIAA1109	148793	KIAA1109
1178	KAT8	148798	lysine acetyltransferase 8
1179	PLIN3	156992	perilipin 3
1180	CD96	156993	CD96 molecule
1181	FAM175A	148801	family with sequence similarity 175 member A
1182	ZNRF3	148807	zinc and ring finger 3
1183	TRIB1	156996	tribbles pseudokinase 1
1184	UTP15	148805	UTP15, small subunit processome component
1185	ART3	165195	ADP-ribosyltransferase 3
1186	USP42	148808	ubiquitin specific peptidase 42
1187	ARVCF	165193	armadillo repeat gene deleted in velocardiofacial syndrome
1188	PRG4	157001	proteoglycan 4
1189	FLOT1	157006	flotillin 1
1190	TOPORS	157007	topoisomerase I binding, arginine/serine-rich, E3 ubiquitin protein ligase
1191	ATRIP	148812	ATR interacting protein
1192	PSMD14	157004	proteasome 26S subunit, non-ATPase 14
1193	DDX39A	157005	DEAD-box helicase 39A
1194	PRAM1	148818	PML-RARA regulated adaptor molecule 1
1195	ARRB1	165206	arrestin beta 1
1196	ARRB2	165205	arrestin beta 2
1197	ACO2	165210	aconitase 2
1198	ARNTL	165208	anslocator like
1199	MPHOSPH6	157017	M-phase phosphoprotein 6
1200	PSME3	157020	proteasome activator subunit 3
1201	PRMT3	157021	protein arginine methyltransferase 3
1202	ACLY	165213	ATP citrate lyase
1203	ALYREF	157026	Aly/REF export factor
1204	ACAT2	165218	acetyl-CoA acetyltransferase 2
1205	ACAT1	165219	acetyl-CoA acetyltransferase 1
1206	TNK2	157027	tyrosine kinase, non-receptor, 2
1207	FBXO30	148833	F-box protein 30
1208	RBM5	157031	RNA binding motif protein 5
1209	ACADVL	165220	acyl-CoA dehydrogenase, very long chain
1210	NSRP1	148836	nuclear speckle splicing regulatory protein 1
1211	ACADSB	165221	acyl-CoA dehydrogenase, short/branched chain
1212	ACACA	165226	acetyl-CoA carboxylase alpha
1213	RBM7	157033	RNA binding motif protein 7
1214	ABL2	165230	ABL proto-oncogene 2, non-receptor tyrosine kinase
1215	ABR	165228	active BCR-related
1216	SORBS3	157036	sorbin and SH3 domain containing 3
1217	ABCF1	165234	ATP binding cassette subfamily F member 1
1218	ABL1	165232	ABL proto-oncogene 1, non-receptor tyrosine kinase
1219	KIRREL2	148854	kin of IRRE like 2 (Drosophila)
1220	WASF2	157046	WAS protein family member 2
1221	SLC25A13	157044	solute carrier family 25 member 13
1222	ABCA2	165237	ATP binding cassette subfamily A member 2
1223	ATP6AP2	157050	ATPase H+ transporting accessory protein 2
1224	AAMP	165243	angio associated migratory cell protein
1225	LPAR6	157048	lysophosphatidic acid receptor 6
1226	AARS	165241	alanyl-tRNA synthetase
1227	RBM48	148857	RNA binding motif protein 48
1228	TRIM28	157054	tripartite motif containing 28
1229	NAT2	165247	N-acetyltransferase 2 (arylamine N-acetyltransferase)
1230	AASS	157052	aminoadipate-semialdehyde synthase
1231	SERPINA3	165245	serpin family A member 3
1232	A2M	165250	alpha-2-macroglobulin
1233	A1BG	165251	alpha-1-B glycoprotein
1234	CEBPZ	157056	CCAAT/enhancer binding protein zeta
1235	OBSCN	148865	obscurin, cytoskeletal calmodulin and titin-interacting RhoGEF
1236	SUGP2	157062	main containing 2
1237	G3BP1	157063	G3BP stress granule assembly factor 1
1238	BRIP1	148871	BRCA1 interacting protein C-terminal helicase 1
1239	REG4	148869	regenerating family member 4
1240	CCDC8	148874	coiled-coil domain containing 8
1241	RBM12	157071	protein 12
1242	TOB1	157068	transducer of ERBB2, 1
1243	SPNS1	148876	spinster homolog 1 (Drosophila)
1244	ARFRP1	157069	ADP ribosylation factor related protein 1
1245	BCAP31	157074	B-cell receptor-associated protein 31
1246	FCAMR	148883	Fc fragment of IgA and IgM receptor
1247	OPTN	157075	optineurin
1248	NAMPT	157073	nicotinamide phosphoribosyltransferase
1249	LRPPRC	157079	leucine rich pentatricopeptide repeat containing
1250	TRAP1	157076	TNF receptor associated protein 1
1251	TSSK1B	148885	testis specific serine kinase 1B
1252	PDIA6	157077	protein disulfide isomerase family A member 6
1253	EIF2A	148888	or 2A
1254	SPRTN	148893	SprT-like N-terminal domain
1255	HIPK3	157090	homeodomain interacting protein kinase 3
1256	PREB	157091	prolactin regulatory element binding
1257	GSG2	148896	germ cell associated 2, haspin
1258	FEM1B	157089	fem-1 homolog B
1259	ARPC3	157094	actin related protein 2/3 complex subunit 3
1260	RAD50	157093	RAD50 double strand break repair protein
1261	KCTD10	148906	potassium channel tetramerization domain containing 10
1262	ARPC5	157096	actin related protein 2/3 complex subunit 5
1263	UST	157097	uronyl 2-sulfotransferase
1264	KLF16	148910	Kruppel-like factor 16
1265	EDIL3	157101	EGF like repeats and discoidin domains 3
1266	GPC6	157104	glypican 6
1267	HUWE1	157110	HECT, UBA and WWE domain containing 1, E3 ubiquitin protein ligase
1268	PTPRU	157109	protein tyrosine phosphatase, receptor type U
1269	RBM4B	148921	RNA binding motif protein 4B
1270	LONP2	148926	lon peptidase 2, peroxisomal
1271	COX17	157119	COX17 cytochrome c oxidase copper chaperone
1272	L3MBTL2	148927	l(3)mbt-like 2 (Drosophila)
1273	SCAMP3	157116	secretory carrier membrane protein 3
1274	SCAMP2	157117	secretory carrier membrane protein 2
1275	DNM1L	157123	dynamin 1-like
1276	NR1H3	157120	nuclear receptor subfamily 1 group H member 3
1277	GRWD1	148929	glutamate-rich WD repeat containing 1
1278	ABCF2	157121	ATP binding cassette subfamily F member 2
1279	SAE1	157127	SUMO1 activating enzyme subunit 1
1280	ABCB6	157124	ATP binding cassette subfamily B member 6 (Langereis blood group)
1281	ITCH	148933	itchy E3 ubiquitin protein ligase
1282	SMC4	157131	structural maintenance of chromosomes 4
1283	RIOK1	148936	RIO kinase 1
1284	UBA2	157128	ubiquitin like modifier activating enzyme 2
1285	AP1M2	157129	adaptor related protein complex 1 mu 2 subunit
1286	RANBP9	157134	RAN binding protein 9
1287	DNAJB6	157133	DnaJ heat shock protein family (Hsp40) member B6
1288	SH2D3C	157138	SH2 domain containing 3C
1289	SH2D3A	157137	SH2 domain containing 3A
1290	PARP3	157142	poly(ADP-ribose) polymerase family member 3
1291	PARP2	157143	poly(ADP-ribose) polymerase 2
1292	SAPCD1	140759	suppressor APC domain containing 1
1293	TOM1L1	157141	target of myb1 like 1 membrane trafficking protein
1294	CHAF1A	157144	chromatin assembly factor 1 subunit A
1295	CD99L2	148953	CD99 molecule like 2
1296	MED16	157150	mediator complex subunit 16
1297	PARP9	148956	poly(ADP-ribose) polymerase family member 9
1298	FRAT1	157152	frequently rearranged in advanced T-cell lymphomas 1
1299	BCL2L10	157158	BCL2 like 10
1300	PDCD6	157159	programmed cell death 6
1301	SH2B3	157156	SH2B adaptor protein 3
1302	BCL2L11	157157	BCL2 like 11
1303	HDAC6	157162	histone deacetylase 6
1304	SRA1	157163	steroid receptor RNA activator 1
1305	PDCD6IP	157160	programmed cell death 6 interacting protein
1306	HDAC5	157161	histone deacetylase 5
1307	C18orf21	148975	chromosome 18 open reading frame 21
1308	TANK	157164	TRAF family member associated NFKB activator
1309	ZBTB33	157165	zinc finger and BTB domain containing 33
1310	ZMIZ2	148973	zinc finger MIZ-type containing 2
1311	LOC100996724	124400	phosphodiesterase 4D interacting protein-like
1312	ABI1	157168	abl interactor 1
1313	ACOT8	157169	acyl-CoA thioesterase 8
1314	BCL2L12	148982	BCL2 like 12
1315	AKT3	157174	v-akt murine thymoma viral oncogene homolog 3
1316	SCO2	157175	SCO2 cytochrome c oxidase assembly protein
1317	NR2E3	157172	nuclear receptor subfamily 2 group E member 3
1318	MED6	157173	mediator complex subunit 6
1319	C4orf48	140794	chromosome 4 open reading frame 48
1320	CIB1	157179	calcium and integrin binding 1
1321	DDX17	157177	DEAD-box helicase 17
1322	RASSF5	148985	Ras association domain family member 5
1323	MYBBP1A	157183	MYB binding protein 1a
1324	APPBP2	157184	amyloid beta precursor protein binding protein 2
1325	NCOA2	157191	nuclear receptor coactivator 2
1326	HAUS1	149002	HAUS augmin like complex subunit 1
1327	CCDC124	149003	coiled-coil domain containing 124
1328	CARM1	157192	coactivator associated arginine methyltransferase 1
1329	VAT1	157196	vesicle amine transport 1
1330	NT5C3B	149004	5'-nucleotidase, cytosolic IIIB
1331	SYNCRIP	157197	synaptotagmin binding cytoplasmic RNA interacting protein
1332	SLC26A9	149005	solute carrier family 26 member 9
1333	SHANK3	149010	rin repeat domains 3
1334	CAP2	157203	CAP, adenylate cyclase-associated protein, 2 (yeast)
1335	CREB3	157201	cAMP responsive element binding protein 3
1336	SEC23B	157206	Sec23 homolog B, coat complex II component
1337	SEC23A	157205	Sec23 homolog A, coat complex II component
1338	EIF3M	157209	eukaryotic translation initiation factor 3 subunit M
1339	TRIM38	157214	tripartite motif containing 38
1340	TADA3	157215	transcriptional adaptor 3
1341	UBE2E3	157212	ubiquitin conjugating enzyme E2 E3
1342	ZBTB18	157217	zinc finger and BTB domain containing 18
1343	ZNHIT1	157222	zinc finger HIT-type containing 1
1344	FBF1	149030	Fas (TNFRSF6) binding factor 1
1345	COG5	157223	component of oligomeric golgi complex 5
1346	PPIL4	149028	peptidylprolyl isomerase like 4
1347	TIMM44	157220	translocase of inner mitochondrial membrane 44
1348	MAD2L2	157230	MAD2 mitotic arrest deficient-like 2 (yeast)
1349	BAIAP2	157231	BAI1 associated protein 2
1350	MERTK	157228	MER proto-oncogene, tyrosine kinase
1351	TACC3	157229	transforming acidic coiled-coil containing protein 3
1352	TAB1	157235	TGF-beta activated kinase 1/MAP3K7 binding protein 1
1353	GPNMB	157232	glycoprotein nmb
1354	HAX1	157233	HCLS1 associated protein X-1
1355	HIST1H2AH	149041	histone cluster 1, H2ah
1356	REPS1	149046	RALBP1 associated Eps domain containing 1
1357	ACAA2	157239	acetyl-CoA acyltransferase 2
1358	TOMM40	157236	translocase of outer mitochondrial membrane 40
1359	VAV3	157237	vav guanine nucleotide exchange factor 3
1360	MCRS1	157242	microspherule protein 1
1361	ZER1	157243	zyg-11 related, cell cycle regulator
1362	TMEM128	149051	transmembrane protein 128
1363	FAM3C	157240	family with sequence similarity 3 member C
1364	USP45	149049	ubiquitin specific peptidase 45
1365	OLFM1	157246	olfactomedin 1
1366	N4BP2L2	157244	NEDD4 binding protein 2-like 2
1367	RBM17	149062	RNA binding motif protein 17
1368	RBM14	157252	RNA binding motif protein 14
1369	UBL7	149060	ubiquitin like 7
1370	CDIPT	157259	CDP-diacylglycerol--inositol 3-phosphatidyltransferase
1371	TUBGCP3	157256	tubulin gamma complex associated protein 3
1372	ARIH2	157257	ariadne RBR E3 ubiquitin protein ligase 2
1373	PRMT5	157263	protein arginine methyltransferase 5
1374	FRMD5	149071	FERM domain containing 5
1375	CEP19	149068	centrosomal protein 19
1376	UBAC1	157260	UBA domain containing 1
1377	CD2BP2	157261	CD2 (cytoplasmic tail) binding protein 2
1378	YAP1	157267	Yes associated protein 1
1379	C1orf94	149076	chromosome 1 open reading frame 94
1380	AJUBA	149082	ajuba LIM protein
1381	IGSF21	149080	immunoglobin superfamily member 21
1382	PIAS3	157278	otein inhibitor of activated STAT 3
1383	RELT	149087	RELT tumor necrosis factor receptor
1384	NDC80	157276	NDC80 kinetochore complex component
1385	UBASH3B	149085	ubiquitin associated and SH3 domain containing B
1386	NDRG1	157282	N-myc downstream regulated 1
1387	CGNL1	149091	cingulin-like 1
1388	RACK1	157280	receptor for activated C kinase 1
1389	MYL9	157281	myosin light chain 9
1390	SERAC1	149095	serine active site containing 1
1391	TNS4	149092	tensin 4
1392	DLC1	157284	DLC1 Rho GTPase activating protein
1393	SCML2	157290	sex comb on midleg-like 2 (Drosophila)
1394	WDR73	149099	WD repeat domain 73
1395	CEPT1	157289	choline/ethanolamine phosphotransferase 1
1396	TUBB4B	157295	tubulin beta 4B class IVb
1397	HSH2D	149100	hematopoietic SH2 domain containing
1398	IRF9	157299	interferon regulatory factor 9
1399	TUBB4A	157296	tubulin beta 4A class IVa
1400	TUBB3	157297	tubulin beta 3 class III
1401	ZFYVE19	149105	zinc finger FYVE-type containing 19
1402	TUBA1B	157300	tubulin alpha 1b
1403	RAB2B	149109	RAB2B, member RAS oncogene family
1404	KLF2	157306	Kruppel-like factor 2
1405	HMG20A	157307	high mobility group 20A
1406	KCNE2	157315	potassium voltage-gated channel subfamily E regulatory subunit 2
1407	CASP8AP2	157313	caspase 8 associated protein 2
1408	PPP4R1	157318	protein phosphatase 4 regulatory subunit 1
1409	DMTF1	157319	cyclin D binding myb like transcription factor 1
1410	THOC1	157323	THO complex 1
1411	C9orf3	149129	chromosome 9 open reading frame 3
1412	RBX1	157326	ring-box 1
1413	FGFBP1	157324	fibroblast growth factor binding protein 1
1414	DOPEY2	157325	dopey family member 2
1415	NUP153	157330	nucleoporin 153kDa
1416	ATAD1	149139	ATPase family, AAA domain containing 1
1417	NR1H4	157331	nuclear receptor subfamily 1 group H member 4
1418	CCS	157329	copper chaperone for superoxide dismutase
1419	MED12	157334	mediator complex subunit 12
1420	THRAP3	157335	thyroid hormone receptor associated protein 3
1421	NR1I3	157332	nuclear receptor subfamily 1 group I member 3
1422	LINGO1	149141	leucine rich repeat and Ig domain containing 1
1423	SLC23A1	157339	solute carrier family 23 member 1
1424	AIFM2	149150	apoptosis inducing factor, mitochondria associated 2
1425	MVP	157341	major vault protein
1426	ZDHHC12	149149	zinc finger DHHC-type containing 12
1427	PARP10	149155	poly(ADP-ribose) polymerase family member 10
1428	USP15	157344	ubiquitin specific peptidase 15
1429	AMMECR1	157351	Alport syndrome, mental retardation, midface hypoplasia and elliptocytosis chromosomal region gene 1
1430	WDR1	157352	WD repeat domain 1
1431	OR10B1P	140974	olfactory receptor family 10 subfamily B member 1 pseudogene
1432	MINA	149166	MYC induced nuclear antigen
1433	OXSR1	157356	oxidative stress responsive 1
1434	TMEM25	149164	transmembrane protein 25
1435	DCLRE1A	157362	DNA cross-link repair 1A
1436	ZNF503	149169	zinc finger protein 503
1437	HELZ	157367	helicase with zinc finger
1438	LPGAT1	157371	lysophosphatidylglycerol acyltransferase 1
1439	USMG5	149183	up-regulated during skeletal muscle growth 5 homolog (mouse)
1440	PAN2	157373	PAN2 poly(A) specific ribonuclease subunit
1441	SEC16A	157378	SEC16 homolog A, endoplasmic reticulum export factor
1442	NCAPD2	157379	non-SMC condensin I complex subunit D2
1443	RNF10	157376	ring finger protein 10
1444	SUPT7L	157383	SPT7-like STAGA complex gamma subunit
1445	TXNDC17	149191	thioredoxin domain containing 17
1446	RABGAP1L	157386	RAB GTPase activating protein 1-like
1447	SGSM2	157391	small G protein signaling modulator 2
1448	G3BP2	157388	G3BP stress granule assembly factor 2
1449	MRC2	157394	mannose receptor C type 2
1450	SRGAP3	157395	SLIT-ROBO Rho GTPase activating protein 3
1451	UBAP2L	157398	ubiquitin associated protein 2 like
1452	TUBA1C	149207	tubulin alpha 1c
1453	HDGFRP2	149210	hepatoma-derived growth factor-related protein 2
1454	TELO2	157402	telomere maintenance 2
1455	MGARP	149211	mitochondria localized glutamic acid rich protein
1456	NUAK1	157404	NUAK family kinase 1
1457	LNX1	149212	ligand of numb-protein X 1
1458	BEX2	149213	brain expressed X-linked 2
1459	CREB3L3	149218	cAMP responsive element binding protein 3-like 3
1460	POM121	157411	POM121 transmembrane nucleoporin
1461	TBC1D4	157412	TBC1 domain family member 4
1462	TLK1	157419	tousled like kinase 1
1463	ZC3H11A	157417	zinc finger CCCH-type containing 11A
1464	SETDB1	157423	SET domain bifurcated 1
1465	PPP1R9B	149229	protein phosphatase 1 regulatory subunit 9B
1466	PSMD6	157430	proteasome 26S subunit, non-ATPase 6
1467	MAGI2	157428	membrane associated guanylate kinase, WW and PDZ domain containing 2
1468	MED24	157429	mediator complex subunit 24
1469	CEP170	157432	centrosomal protein 170kDa
1470	PPP1R26	157433	protein phosphatase 1 regulatory subunit 26
1471	RUSC2	157438	RUN and SH3 domain containing 2
1472	C2CD5	157443	C2 calcium-dependent domain containing 5
1473	GLIS2	149248	GLIS family zinc finger 2
1474	ZNF518A	157441	zinc finger protein 518A
1475	DPY30	149249	dpy-30, histone methyltransferase complex regulatory subunit
1476	GLYR1	149254	glyoxylate reductase 1 homolog
1477	GAB2	157444	GRB2 associated binding protein 2
1478	ECE2	157450	endothelin converting enzyme 2
1479	USP6NL	157454	USP6 N-terminal like
1480	RUBCN	157455	RUN and cysteine rich domain containing beclin 1 interacting protein
1481	ULK2	157459	unc-51 like autophagy activating kinase 2
1482	TTBK1	149270	tau tubulin kinase 1
1483	CEP57	157463	centrosomal protein 57
1484	DHX34	157461	DEAH-box helicase 34
1485	KRBA1	149274	KRAB-A domain containing 1
1486	RIMS2	157466	regulating synaptic membrane exocytosis 2
1487	PUM1	157467	pumilio RNA binding family member 1
1488	PPP6R2	157464	protein phosphatase 6 regulatory subunit 2
1489	EDEM1	157470	ER degradation enhancing alpha-mannosidase like protein 1
1490	UBE3C	157474	ubiquitin protein ligase E3C
1491	BZW1	157475	basic leucine zipper and W2 domains 1
1492	RAPGEF2	157472	Rap guanine nucleotide exchange factor 2
1493	TUBB6	149281	tubulin beta 6 class V
1494	CLINT1	157479	clathrin interactor 1
1495	NUP93	157476	nucleoporin 93kDa
1496	GREB1	157477	growth regulation by estrogen in breast cancer 1
1497	KDM4A	157482	lysine demethylase 4A
1498	TTI1	157487	TELO2 interacting protein 1
1499	MAK16	149295	MAK16 homolog
1500	MAP1LC3A	149292	microtubule associated protein 1 light chain 3 alpha
1501	SDC3	157490	syndecan 3
1502	TMEM185A	149296	transmembrane protein 185A
1503	SLC25A44	157489	solute carrier family 25 member 44
1504	SAFB2	157495	scaffold attachment factor B2
1505	IPO13	157492	importin 13
1506	EIF5B	157493	eukaryotic translation initiation factor 5B
1507	CEP135	157499	centrosomal protein 135
1508	IQCB1	157502	IQ motif containing B1
1509	MDC1	157503	mediator of DNA damage checkpoint 1
1510	PDE4DIP	157500	phosphodiesterase 4D interacting protein
1511	TTC37	157507	tetratricopeptide repeat domain 37
1512	SOCS5	157504	suppressor of cytokine signaling 5
1513	RALGPS1	157510	Ral GEF with PH domain and SH3 binding motif 1
1514	SH3PXD2A	157515	SH3 and PX domains 2A
1515	CTR9	157513	CTR9 homolog, Paf1/RNA polymerase II complex component
1516	FAM120B	149324	family with sequence similarity 120B
1517	MORF4L2	157516	mortality factor 4 like 2
1518	FBN3	149325	fibrillin 3
1519	IKBKE	157517	inhibitor of kappa light polypeptide gene enhancer in B-cells, kinase epsilon
1520	ISG15	157522	ISG15 ubiquitin-like modifier
1521	ZMAT1	149330	zinc finger matrin-type 1
1522	LCOR	149331	ligand dependent nuclear receptor corepressor
1523	SLX4	149328	SLX4 structure-specific endonuclease subunit
1524	L3MBTL3	149333	l(3)mbt-like 3 (Drosophila)
1525	ARPC2	157530	actin related protein 2/3 complex subunit 2
1526	SYVN1	149339	synoviolin 1
1527	PPIF	157534	peptidylprolyl isomerase F
1528	DOT1L	149342	DOT1 like histone H3K79 methyltransferase
1529	LZTS2	149341	leucine zipper, putative tumor suppressor 2
1530	TSPAN2	157538	tetraspanin 2
1531	TSPAN3	157539	tetraspanin 3
1532	TSFM	157536	Ts translation elongation factor, mitochondrial
1533	NUBP2	157537	nucleotide binding protein 2
1534	ACTR3	157542	ARP3 actin-related protein 3 homolog (yeast)
1535	ARPC1B	157543	actin related protein 2/3 complex subunit 1B
1536	CARD11	149351	caspase recruitment domain family member 11
1537	ACTR2	157541	ARP2 actin-related protein 2 homolog (yeast)
1538	C15orf48	149353	chromosome 15 open reading frame 48
1539	SNCAIP	157545	synuclein alpha interacting protein
1540	ELOF1	149363	homolog
1541	TRAF4	157552	TNF receptor associated factor 4
1542	RIN1	157558	Ras and Rab interactor 1
1543	PCGF5	149367	polycomb group ring finger 5
1544	NCOR2	157556	nuclear receptor corepressor 2
1545	NCOR1	157557	nuclear receptor corepressor 1
1546	AKT1S1	149365	AKT1 substrate 1 (proline rich)
1547	RNF14	157562	ring finger protein 14
1548	NFE2L3	157563	nuclear factor, erythroid 2 like 3
1549	SARNP	149375	SAP domain containing ribonucleoprotein
1550	PDIA4	157564	protein disulfide isomerase family A member 4
1551	AKAP12	157570	A-kinase anchoring protein 12
1552	CMSS1	149379	cms1 ribosomal small subunit homolog (yeast)
1553	PRDX6	157572	peroxiredoxin 6
1554	MAD2L1BP	157573	MAD2L1 binding protein
1555	RBM39	157576	RNA binding motif protein 39
1556	BRE	157582	brain and reproductive organ-expressed (TNFRSF1A modulator)
1557	CDC42BPB	157581	CDC42 binding protein kinase beta
1558	CLOCK	157584	clock circadian regulator
1559	UQCC2	149397	ubiquinol-cytochrome c reductase complex assembly factor 2
1560	MINPP1	157594	multiple inositol-polyphosphate phosphatase 1
1561	BCAR1	157592	breast cancer anti-estrogen resistance 1
1562	NUF2	149406	NUF2, NDC80 kinetochore complex component
1563	H2AFY	157599	H2A histone family member Y
1564	FAM110A	149405	family with sequence similarity 110 member A
1565	CHD1L	157597	chromodomain helicase DNA binding protein 1-like
1566	ATP5J2	157603	ATP synthase, H+ transporting, mitochondrial Fo complex subunit F2
1567	SEC22B	157600	SEC22 homolog B, vesicle trafficking protein (gene/pseudogene)
1568	APBA3	157606	amyloid beta precursor protein binding family A member 3
1569	EPPK1	149413	epiplakin 1
1570	BAG2	157618	BCL2 associated athanogene 2
1571	BAG3	157619	BCL2 associated athanogene 3
1572	RAB33B	149424	RAB33B, member RAS oncogene family
1573	BAG4	157620	BCL2 associated athanogene 4
1574	BAG5	157621	BCL2 associated athanogene 5
1575	TECR	157626	trans-2,3-enoyl-CoA reductase
1576	SH3BGRL3	149434	SH3 domain binding glutamate rich protein like 3
1577	SCAMP1	157627	secretory carrier membrane protein 1
1578	VPS4B	157625	vacuolar protein sorting 4 homolog B
1579	TCF7L1	149436	transcription factor 7 like 1
1580	EEF1E1	157628	eukaryotic translation elongation factor 1 epsilon 1
1581	NPEPPS	157629	aminopeptidase puromycin sensitive
1582	ADAMTS1	157638	ADAM metallopeptidase with thrombospondin type 1 motif 1
1583	FXR2	157636	FMR1 autosomal homolog 2
1584	CABLES2	149448	Cdk5 and Abl enzyme substrate 2
1585	MYOT	157646	myotilin
1586	ISG20L2	149458	interferon stimulated exonuclease gene 20kDa like 2
1587	ARPC5L	149459	actin related protein 2/3 complex subunit 5-like
1588	LAS1L	149456	LAS1-like, ribosome biogenesis factor
1589	PSMF1	157652	proteasome inhibitor subunit 1
1590	STX8	157657	syntaxin 8
1591	SFXN3	149471	sideroflexin 3
1592	MAPK8IP1	157660	mitogen-activated protein kinase 8 interacting protein 1
1593	SHARPIN	149468	SHANK associated RH domain interactor
1594	MED25	149469	mediator complex subunit 25
1595	AKAP6	157667	A-kinase anchoring protein 6
1596	ATG5	157665	autophagy related 5
1597	RNF146	149478	ring finger protein 146
1598	EIF4E2	157668	eukaryotic translation initiation factor 4E family member 2
1599	SPRY4	149477	sprouty RTK signaling antagonist 4
1600	PICK1	157675	protein interacting with PRKCA 1
1601	ADAMTS10	149487	ADAM metallopeptidase with thrombospondin type 1 motif 10
1602	CD163	157679	CD163 molecule
1603	B4GALT5	157677	beta-1,4-galactosyltransferase 5
1604	GTF3C4	157682	general transcription factor IIIC subunit 4
1605	TIGD6	149491	tigger transposable element derived 6
1606	GTF3C5	157683	general transcription factor IIIC subunit 5
1607	ADAMTS12	149489	ADAM metallopeptidase with thrombospondin type 1 motif 12
1608	GTF3C3	157681	general transcription factor IIIC subunit 3
1609	HMGN3	157686	high mobility group nucleosomal binding domain 3
1610	TRIP10	157687	thyroid hormone receptor interactor 10
1611	ZNHIT3	157684	zinc finger HIT-type containing 3
1612	NUAK2	149492	NUAK family kinase 2
1613	TRIP4	157685	thyroid hormone receptor interactor 4
1614	TRIP13	157690	receptor interactor 13
1615	COPS2	157691	COP9 signalosome subunit 2
1616	MYO18A	141307	myosin XVIIIA
1617	TRIP11	157688	thyroid hormone receptor interactor 11
1618	SHC4	141305	SHC (Src homology 2 domain containing) family member 4
1619	TRIP12	157689	thyroid hormone receptor interactor 12
1620	KLF4	157694	Kruppel-like factor 4 (gut)
1621	NREP	157693	neuronal regeneration related protein
1622	MEX3D	141314	mex-3 RNA binding family member D
1623	KCNB2	157696	potassium voltage-gated channel subfamily B member 2
1624	TRMT1L	149511	tRNA methyltransferase 1 like
1625	MAP1LC3B	149508	microtubule associated protein 1 light chain 3 beta
1626	SOCS6	157700	suppressor of cytokine signaling 6
1627	TSSK3	149509	testis specific serine kinase 3
1628	TCEA1P2	141321	transcription elongation factor A1 pseudogene 2
1629	DIAPH3	149513	diaphanous related formin 3
1630	SRSF11	157710	serine/arginine-rich splicing factor 11
1631	TSPAN14	149518	tetraspanin 14
1632	CDT1	149517	chromatin licensing and DNA replication factor 1
1633	GPR52	157712	G protein-coupled receptor 52
1634	CAB39L	149520	calcium binding protein 39 like
1635	SNX27	149526	sorting nexin family member 27
1636	FIP1L1	149527	factor interacting with PAPOLA and CPSF1
1637	FAM83D	149525	family with sequence similarity 83 member D
1638	URM1	149530	ubiquitin related modifier 1
1639	TRIM8	149531	tripartite motif containing 8
1640	COPB2	157723	ex subunit beta 2
1641	MED14	157720	mediator complex subunit 14
1642	PIWIL1	157726	piwi-like RNA-mediated gene silencing 1
1643	CYTH2	157729	cytohesin 2
1644	PDLIM7	157734	PDZ and LIM domain 7
1645	MAPKAPK2	157733	mitogen-activated protein kinase-activated protein kinase 2
1646	NUMBL	157739	numb homolog (Drosophila)-like
1647	RPS6KA5	157740	ribosomal protein S6 kinase A5
1648	TBRG4	157750	tor beta regulator 4
1649	DLG5	157754	discs large homolog 5
1650	RAB11B	157755	RAB11B, member RAS oncogene family
1651	PTTG1	157753	pituitary tumor-transforming 1
1652	MAGI1	157759	membrane associated guanylate kinase, WW and PDZ domain containing 1
1653	DLGAP1	157756	discs large homolog associated protein 1
1654	DLGAP2	157757	discs large homolog associated protein 2
1655	ZBTB24	157762	zinc finger and BTB domain containing 24
1656	PLEKHM1	157761	pleckstrin homology and RUN domain containing M1
1657	ARHGEF11	157775	Rho guanine nucleotide exchange factor 11
1658	ARHGEF17	157773	Rho guanine nucleotide exchange factor 17
1659	RB1CC1	157779	RB1 inducible coiled-coil 1
1660	NUP58	157782	nucleoporin 58kDa
1661	KEAP1	157783	kelch like ECH associated protein 1
1662	CUL7	157780	cullin 7
1663	GIT2	157785	GIT ArfGAP 2
1664	RNF40	157790	ring finger protein 40
1665	KIAA0087	157791	KIAA0087
1666	TOMM20	157795	translocase of outer mitochondrial membrane 20
1667	DAZAP2	157796	DAZ associated protein 2
1668	CKAP5	157802	cytoskeleton associated protein 5
1669	SERTAD2	157803	SERTA domain containing 2
1670	SPCS2	157806	signal peptidase complex subunit 2
1671	PTDSS1	157804	phosphatidylserine synthase 1
1672	SNX17	157811	sorting nexin 17
1673	DLGAP5	157808	discs large homolog associated protein 5
1674	KMT5C	149616	lysine methyltransferase 5C
1675	RNF144A	157814	ring finger protein 144A
1676	MATR3	157813	matrin 3
1677	EIF4A3	157820	eukaryotic translation initiation factor 4A3
1678	BCLAF1	157821	BCL2 associated transcription factor 1
1679	CBX2	149634	chromobox 2
1680	RASSF2	157824	Ras association domain family member 2
1681	PSRC1	149638	proline and serine rich coiled-coil 1
1682	KMT2B	157835	sine methyltransferase 2B
1683	HDAC4	157833	histone deacetylase 4
1684	PHACTR2	157842	phosphatase and actin regulator 2
1685	SLK	157843	STE20 like kinase
1686	USHBP1	149648	USH1 protein network component harmonin binding protein 1
1687	FAM65B	157841	family with sequence similarity 65 member B
1688	ACAP1	157847	ArfGAP with coiled-coil, ankyrin repeat and PH domains 1
1689	RAB34	149655	RAB34, member RAS oncogene family
1690	SETD1A	157851	SET domain containing 1A
1691	ARHGAP32	157848	Rho GTPase activating protein 32
1692	USP34	157854	ubiquitin specific peptidase 34
1693	CCP110	157852	centriolar coiled-coil protein 110kDa
1694	GPRASP1	157853	G protein-coupled receptor associated sorting protein 1
1695	DOCK4	157858	dedicator of cytokinesis 4
1696	HDAC9	157856	histone deacetylase 9
1697	ATAD3B	149665	ATPase family, AAA domain containing 3B
1698	SART3	157857	squamous cell carcinoma antigen recognized by T-cells 3
1699	VPRBP	157860	Vpr (HIV-1) binding protein
1700	MTA2	157870	metastasis associated 1 family member 2
1701	VAPA	157871	VAMP associated protein A
1702	NOLC1	157868	nucleolar and coiled-body phosphoprotein 1
1703	VAPB	157872	VAMP (vesicle-associated membrane protein)-associated protein B and C
1704	LRRFIP2	157879	leucine rich repeat (in FLII) interacting protein 2
1705	AURKB	157876	aurora kinase B
1706	DCLK1	157887	doublecortin like kinase 1
1707	DDX21	157895	DEAD-box helicase 21
1708	DEDD	157893	death effector domain containing
1709	BUB3	157898	BUB3, mitotic checkpoint protein
1710	ZW10	157899	zw10 kinetochore protein
1711	SLC24A1	157896	solute carrier family 24 member 1
1712	REPS2	157897	RALBP1 associated Eps domain containing 2
1713	OSMR	157902	oncostatin M receptor
1714	ARHGEF2	157901	Rho/Rac guanine nucleotide exchange factor 2
1715	FIBP	157916	ast growth factor (acidic) intracellular binding protein
1716	EXO1	157917	exonuclease 1
1717	DYRK1B	157922	dual specificity tyrosine phosphorylation regulated kinase 1B
1718	CTDP1	157921	CTD phosphatase subunit 1
1719	SYNGR2	157927	synaptogyrin 2
1720	NEMF	157924	nuclear export mediator factor
1721	HGS	157925	hepatocyte growth factor-regulated tyrosine kinase substrate
1722	PDCD5	157930	programmed cell death 5
1723	ATG12	157931	autophagy related 12
1724	RABEP1	157935	rabaptin, RAB GTPase binding effector protein 1
1725	ARHGEF1	157933	Rho guanine nucleotide exchange factor 1
1726	AIFM1	157939	apoptosis inducing factor, mitochondria associated 1
1727	CCNE2	157936	cyclin E2
1728	CCNB2	157937	cyclin B2
1729	PRPF4	157942	pre-mRNA processing factor 4
1730	TUBB1	149752	tubulin beta 1 class VI
1731	SMC3	157944	structural maintenance of chromosomes 3
1732	CNOT9	157945	CCR4-NOT transcription complex subunit 9
1733	GJA9	149753	gap junction protein alpha 9
1734	ILKAP	149756	ILK associated serine/threonine phosphatase
1735	LATS1	157955	large tumor suppressor kinase 1
1736	SEC22C	157953	SEC22 homolog C, vesicle trafficking protein
1737	MTMR4	157958	myotubularin related protein 4
1738	GRIP2	149766	glutamate receptor interacting protein 2
1739	MTA1	157956	metastasis associated 1
1740	SETD7	149764	SET domain containing lysine methyltransferase 7
1741	NMI	157957	N-myc and STAT interactor
1742	KDM7A	149765	lysine demethylase 7A
1743	FCGR2C	157962	Fc fragment of IgG receptor IIc (gene/pseudogene)
1744	USP8	157963	ubiquitin specific peptidase 8
1745	USP10	157964	ubiquitin specific peptidase 10
1746	APOL5	149772	apolipoprotein L5
1747	USP2	157965	ubiquitin specific peptidase 2
1748	UNC119	157970	unc-119 lipid binding chaperone
1749	DNAJA3	157971	DnaJ heat shock protein family (Hsp40) member A3
1750	PKMYT1	157974	protein kinase, membrane associated tyrosine/threonine 1
1751	INTS5	149783	integrator complex subunit 5
1752	SART1	157972	squamous cell carcinoma antigen recognized by T-cells 1
1753	COL18A1	149784	collagen type XVIII alpha 1
1754	TMEM177	149788	transmembrane protein 177
1755	DIRAS3	157984	DIRAS family GTP binding RAS like 3
1756	NDFIP1	149798	Nedd4 family interacting protein 1
1757	ASH2L	157990	ash2 (absent, small, or homeotic)-like (Drosophila)
1758	CLDN10	157989	claudin 10
1759	CEP290	149802	centrosomal protein 290
1760	PIAS2	157995	protein inhibitor of activated STAT 2
1761	TTI2	149801	TELO2 interacting protein 2
1762	SPSB1	149807	splA/ryanodine receptor domain and SOCS box containing 1
1763	HRNR	141622	hornerin
1764	MAD1L1	158006	MAD1 mitotic arrest deficient like 1
1765	FLG2	141621	filaggrin family member 2
1766	NOTCH2NL	141626	notch 2 N-terminal like
1767	HIST2H4A	158011	histone cluster 2, H4a
1768	NAA15	149817	N(alpha)-acetyltransferase 15, NatA auxiliary subunit
1769	HIST1H4E	158014	histone cluster 1, H4e
1770	HIST1H4B	158015	histone cluster 1, H4b
1771	HIST1H4L	158013	histone cluster 1, H4l
1772	ASRGL1	149821	asparaginase like 1
1773	FRAS1	149826	Fraser extracellular matrix complex subunit 1
1774	HIST1H4J	158018	histone cluster 1, H4j
1775	HIST1H4K	158019	histone cluster 1, H4k
1776	HIST1H4H	158016	histone cluster 1, H4h
1777	HIST1H4C	158017	histone cluster 1, H4c
1778	HIST1H4A	158022	histone cluster 1, H4a
1779	HIST1H3B	158023	histone cluster 1, H3b
1780	HIST1H4F	158020	histone cluster 1, H4f
1781	PTGES2	149828	prostaglandin E synthase 2
1782	HIST1H4D	158021	histone cluster 1, H4d
1783	HIST1H3G	158026	histone cluster 1, H3g
1784	HIST1H3I	158027	histone cluster 1, H3i
1785	HIST1H3H	158024	histone cluster 1, H3h
1786	RNF207	141640	ring finger protein 207
1787	HIST1H3J	158025	histone cluster 1, H3j
1788	HIST1H3D	158030	histone cluster 1, H3d
1789	HIST1H3A	158031	histone cluster 1, H3a
1790	HIST1H3E	158028	histone cluster 1, H3e
1791	CCDC33	149836	coiled-coil domain containing 33
1792	HIST1H3C	158029	histone cluster 1, H3c
1793	HIST1H2BC	158034	histone cluster 1, H2bc
1794	HIST1H2BI	158035	histone cluster 1, H2bi
1795	HIST2H2BE	158032	histone cluster 2, H2be
1796	HIST1H2BF	158038	ne cluster 1, H2bf
1797	MZT2B	149847	mitotic spindle organizing protein 2B
1798	HIST1H2BE	158037	histone cluster 1, H2be
1799	HIST1H2BG	158042	histone cluster 1, H2bg
1800	TUBA4B	149850	tubulin alpha 4b
1801	HIST2H2AC	158043	histone cluster 2, H2ac
1802	HIST1H2BL	158041	histone cluster 1, H2bl
1803	HIST1H2AB	158046	histone cluster 1, H2ab
1804	HIST2H2AA3	158044	histone cluster 2, H2aa3
1805	FZD9	158055	frizzled class receptor 9
1806	PGAP1	149860	post-GPI attachment to proteins 1
1807	FZD6	158058	frizzled class receptor 6
1808	FZD4	158059	frizzled class receptor 4
1809	FZD8	158056	frizzled class receptor 8
1810	FZD7	158057	frizzled class receptor 7
1811	CDC45	158062	cell division cycle 45
1812	CDC7	158063	cell division cycle 7
1813	FZD1	158060	frizzled class receptor 1
1814	AXIN2	158066	axin 2
1815	AXIN1	158067	axin 1
1816	BRAP	158064	BRCA1 associated protein
1817	BAP1	158065	BRCA1 associated protein 1
1818	NAA25	149878	N(alpha)-acetyltransferase 25, NatB auxiliary subunit
1819	HIST1H4I	158074	histone cluster 1, H4i
1820	PICALM	158072	phosphatidylinositol binding clathrin assembly protein
1821	TRRAP	158073	transformation/transcription domain associated protein
1822	HIST3H3	158078	histone cluster 3, H3
1823	ARID1A	158079	AT-rich interaction domain 1A
1824	CCDC130	149887	coiled-coil domain containing 130
1825	PLA2G12A	149884	phospholipase A2 group XIIA
1826	PDRG1	149890	p53 and DNA damage regulated 1
1827	USP9Y	158081	ubiquitin specific peptidase 9, Y-linked
1828	ARHGEF6	158084	Rac/Cdc42 guanine nucleotide exchange factor 6
1829	ACTL8	149893	actin like 8
1830	GGPS1	158089	geranylgeranyl diphosphate synthase 1
1831	VWA9	149902	von Willebrand factor A domain containing 9
1832	GSTO1	158095	glutathione S-transferase omega 1
1833	MED7	158098	mediator complex subunit 7
1834	ITM2B	158096	integral membrane protein 2B
1835	QKI	158097	QKI, KH domain containing, RNA binding
1836	MED23	158102	mediator complex subunit 23
1837	MED17	158101	mediator complex subunit 17
1838	FOXO6	133528	forkhead box O6
1839	CDYL	158112	chromodomain protein, Y-like
1840	PLEKHH3	149921	pleckstrin homology, MyTH4 and FERM domain containing H3
1841	DNAJB14	149926	DnaJ heat shock protein family (Hsp40) member B14
1842	DDX23	158119	DEAD-box helicase 23
1843	FAM189A2	158122	family with sequence similarity 189 member A2
1844	MED21	158123	mediator complex subunit 21
1845	FADS2	158120	fatty acid desaturase 2
1846	TRMT2B	149929	tRNA methyltransferase 2 homolog B
1847	WLS	149933	wntless Wnt ligand secretion mediator
1848	GRAP2	158131	GRB2-related adaptor protein 2
1849	ZRANB2	158128	zinc finger RANBP2-type containing 2
1850	WDR76	149936	WD repeat domain 76
1851	CEP76	149942	centrosomal protein 76
1852	STOML1	158134	stomatin like 1
1853	DENND2D	149940	DENN domain containing 2D
1854	JADE1	149941	jade family PHD finger 1
1855	TGFBRAP1	158138	transforming growth factor beta receptor associated protein 1
1856	CIAO1	158139	cytosolic iron-sulfur assembly component 1
1857	NMT2	158136	N-myristoyltransferase 2
1858	DHDDS	149951	dehydrodolichyl diphosphate synthase subunit
1859	PLEKHS1	149949	pleckstrin homology domain containing S1
1860	COG1	158147	component of oligomeric golgi complex 1
1861	TM9SF2	158154	transmembrane 9 superfamily member 2
1862	DOK3	149963	docking protein 3
1863	PLAA	158156	phospholipase A2 activating protein
1864	ZFYVE9	158157	zinc finger FYVE-type containing 9
1865	TCEAL4	149970	transcription elongation factor A like 4
1866	NRXN3	158160	neurexin 3
1867	NANOG	149968	Nanog homeobox
1868	SLC9A3R1	158161	SLC9A3 regulator 1
1869	ATAD5	149974	ATPase family, AAA domain containing 5
1870	CPNE6	158167	copine 6
1871	MAGIX	149973	MAGI family member, X-linked
1872	LONP1	158168	lon peptidase 1, mitochondrial
1873	NUP85	149982	nucleoporin 85
1874	SLIT2	158174	slit guidance ligand 2
1875	RPL23	158178	ribosomal protein L23
1876	SLC9A3R2	158176	SLC9A3 regulator 2
1877	PRR5L	149984	proline rich 5 like
1878	CER1	158177	cerberus 1, DAN family BMP antagonist
1879	VAMP3	158183	vesicle associated membrane protein 3
1880	EFTUD2	158181	elongation factor Tu GTP binding domain containing 2
1881	CNOT8	158186	CCR4-NOT transcription complex subunit 8
1882	LPCAT1	149994	lysophosphatidylcholine acyltransferase 1
1883	TCEAL1	158185	transcription elongation factor A like 1
1884	RIN3	149993	Ras and Rab interactor 3
1885	MAP9	149998	microtubule associated protein 9
1886	UBL4A	158191	ubiquitin like 4A
1887	CAAP1	149996	caspase activity and apoptosis inhibitor 1
1888	HDAC11	149997	tone deacetylase 11
1889	NAA10	158193	N(alpha)-acetyltransferase 10, NatA catalytic subunit
1890	CBLL1	150007	Cbl proto-oncogene like 1, E3 ubiquitin protein ligase
1891	RABEP2	150005	rabaptin, RAB GTPase binding effector protein 2
1892	SMC1A	158202	structural maintenance of chromosomes 1A
1893	RPAP2	150008	RNA polymerase II associated protein 2
1894	USP11	158206	ubiquitin specific peptidase 11
1895	RBM10	158204	RNA binding motif protein 10
1896	USP9X	158205	ubiquitin specific peptidase 9, X-linked
1897	BORA	150013	bora, aurora kinase A activator
1898	TUBAL3	150018	tubulin alpha like 3
1899	DGCR14	158215	DiGeorge syndrome critical region gene 14
1900	NEK11	150020	NIMA related kinase 11
1901	LZTR1	158218	leucine-zipper-like transcription regulator 1
1902	CLTCL1	158216	clathrin heavy chain like 1
1903	NRIP1	158226	nuclear receptor interacting protein 1
1904	ZBTB3	150034	zinc finger and BTB domain containing 3
1905	NCOA3	158227	nuclear receptor coactivator 3
1906	AGBL2	150035	ATP/GTP binding protein-like 2
1907	CHAF1B	158224	chromatin assembly factor 1 subunit B
1908	NHEJ1	150036	non-homologous end joining factor 1
1909	SYMPK	158235	symplekin
1910	EHMT1	150043	euchromatic histone-lysine N-methyltransferase 1
1911	CLPP	158233	caseinolytic mitochondrial matrix peptidase proteolytic subunit
1912	ELL	158240	elongation factor for RNA polymerase II
1913	SHCBP1	150053	SHC SH2-domain binding protein 1
1914	COIL	158249	coilin
1915	FBXO31	150061	F-box protein 31
1916	GAN	158258	gigaxonin
1917	MYH14	150066	myosin, heavy chain 14, non-muscle
1918	SLC7A5	158257	solute carrier family 7 member 5
1919	NPRL3	158262	NPR3 like, GATOR1 complex subunit
1920	MICALL2	150071	MICAL like 2
1921	ANP32A	158267	acidic nuclear phosphoprotein 32 family member A
1922	TCL1A	158271	T-cell leukemia/lymphoma 1A
1923	TXNDC15	150076	thioredoxin domain containing 15
1924	AP3B2	158269	adaptor related protein complex 3 beta 2 subunit
1925	ZNF668	150082	zinc finger protein 668
1926	INCA1	141890	inhibitor of CDK, cyclin A1 interacting protein 1
1927	GEMIN7	150081	gem nuclear organelle associated protein 7
1928	SNIP1	150086	Smad nuclear interacting protein 1
1929	PABPN1	158276	poly(A) binding protein nuclear 1
1930	CDK2AP1	158283	cyclin-dependent kinase 2 associated protein 1
1931	SLC25A22	150088	solute carrier family 25 member 22
1932	HMGA2	158287	high mobility group AT-hook 2
1933	AAAS	158291	aladin WD repeat nucleoporin
1934	YEATS4	158289	YEATS domain containing 4
1935	KCTD17	150102	potassium channel tetramerization domain containing 17
1936	KMT2D	158292	lysine methyltransferase 2D
1937	SH3D21	150106	SH3 domain containing 21
1938	USP5	158298	ubiquitin specific peptidase 5
1939	PALB2	150107	partner and localizer of BRCA2
1940	PTP4A2	158302	protein tyrosine phosphatase type IVA, member 2
1941	FGF23	158301	fibroblast growth factor 23
1942	VPS37B	150114	VPS37B, ESCRT-I subunit
1943	FOSL1	158306	FOS like antigen 1
1944	SUV39H2	150112	suppressor of variegation 3-9 homolog 2
1945	CUL5	158305	cullin 5
1946	CCDC51	150119	coiled-coil domain containing 51
1947	TBL1XR1	150116	transducin (beta)-like 1 X-linked receptor 1
1948	PDHX	158309	pyruvate dehydrogenase complex component X
1949	IPO4	150122	importin 4
1950	ADAM12	158314	ADAM metallopeptidase domain 12
1951	ITIH5	150123	inter-alpha-trypsin inhibitor heavy chain family member 5
1952	SHOC2	158315	SHOC2 leucine-rich repeat scaffold protein
1953	KMT5A	141934	lysine methyltransferase 5A
1954	CCDC6	158318	coiled-coil domain containing 6
1955	CUBN	158319	cubilin
1956	NCOA4	158317	nuclear receptor coactivator 4
1957	ZNF24	158324	zinc finger protein 24
1958	SLC35G2	150142	solute carrier family 35 member G2
1959	ZNF8	158338	zinc finger protein 8
1960	CNBP	158337	CCHC-type zinc finger nucleic acid binding protein
1961	UBXN6	150150	UBX domain protein 6
1962	ZIC3	158343	Zic family member 3
1963	TNKS2	150154	tankyrase 2
1964	RNF39	150153	ring finger protein 39
1965	WDR61	150156	WD repeat domain 61
1966	YWHAZ	158354	tyrosine 3-monooxygenase/tryptophan 5-monooxygenase activation protein zeta
1967	YWHAH	158355	tyrosine 3-monooxygenase/tryptophan 5-monooxygenase activation protein eta
1968	SF1	158352	splicing factor 1
1969	ZAP70	158353	zeta chain of T cell receptor associated protein kinase 70kDa
1970	YWHAB	158358	tyrosine 3-monooxygenase/tryptophan 5-monooxygenase activation protein beta
1971	WDR82	150166	WD repeat domain 82
1972	YY1	158359	YY1 transcription factor
1973	YWHAG	158356	tyrosine 3-monooxygenase/tryptophan 5-monooxygenase activation protein gamma
1974	YWHAE	158357	tyrosine 3-monooxygenase/tryptophan 5-monooxygenase activation protein epsilon
1975	YES1	158361	YES proto-oncogene 1, Src family tyrosine kinase
1976	XRCC4	158366	ray repair complementing defective repair in Chinese hamster cells 4
1977	XRCC3	158367	X-ray repair complementing defective repair in Chinese hamster cells 3
1978	PUS1	150175	pseudouridylate synthase 1
1979	XRCC5	158365	X-ray repair complementing defective repair in Chinese hamster cells 5
1980	XPO1	158370	exportin 1
1981	XRCC1	158369	X-ray repair complementing defective repair in Chinese hamster cells 1
1982	CEP70	150177	centrosomal protein 70
1983	XPA	158374	xeroderma pigmentosum, complementation group A
1984	XPNPEP1	158372	X-prolyl aminopeptidase (aminopeptidase P) 1, soluble
1985	XPC	158373	xeroderma pigmentosum, complementation group C
1986	ZKSCAN3	150181	zinc finger with KRAB and SCAN domains 3
1987	EPC1	150184	enhancer of polycomb homolog 1
1988	XDH	158382	xanthine dehydrogenase
1989	FLAD1	150190	flavin adenine dinucleotide synthetase 1
1990	WT1	158387	Wilms tumor 1
1991	MED28	150192	mediator complex subunit 28
1992	WRN	158390	Werner syndrome RecQ like helicase
1993	CDK5RAP3	150198	CDK5 regulatory subunit associated protein 3
1994	WNT11	158395	Wnt family member 11
1995	EDEM3	150203	ER degradation enhancing alpha-mannosidase like protein 3
1996	ITPKC	150201	inositol-trisphosphate 3-kinase C
1997	WNT7B	158399	Wnt family member 7B
1998	WNT5A	158402	Wnt family member 5A
[truncated: 3,615 more rows]
