# Supplementary material for: Oridonin suppresses gastric cancer SGC‐7901 cell proliferation by targeting the TNF‐alpha/androgen receptor/TGF‐beta signalling pathway axis
Source: J Cell Mol Med. 2023 Jul 11;27(18):2661–74. doi: 10.1111/jcmm.17841 (PMC10494293; doi:10.1111/jcmm.17841)
Supplement: Supplementary file 5 — Table S5. [file JCMM-27-2661-s005.xlsx]

## Sheet: Sheet1
TABLE S5 Common targets of oridonin in gastric cancer
serial number	Name	Betweenness	Id	Description	Closeness	Degree	Eigenvector	LAC	Network
1	CAPG		163837	capping actin protein, gelsolin like		18
2	CAPN1	148.785	163836	calpain 1	0.500943	35	0.0105489	7.97143	8.23546
3	CANX	308.97	163838	calnexin	0.51354	68	0.0208062	17.4853	18.5018
4	CAPN2		163835	calpain 2		40
5	CAPZA2	413.53	163829	capping actin protein of muscle Z-line alpha subunit 2	0.493036	60	0.0116307	16.1833	17.5565
6	CAST		163828	calpastatin;lpastatin		29
7	CAPZA1	328.862	163830	capping actin protein of muscle Z-line alpha subunit 1	0.508864	63	0.0186	13.5238	14.2468
8	CASP1		163825	caspase 1		41
9	CASP2		163824	caspase 2		27
10	CAPZB	302.377	163827	capping actin protein of muscle Z-line beta subunit;n of muscle Z-line beta subunit	0.505714	57	0.0176159	12.4912	12.9983
11	CARS		163826	cysteinyl-tRNA synthetase		44
12	RHEBL1		147442	Ras homolog enriched in brain like 1		13
13	CASP6		163820	caspase 6		40
14	CASP3	783.284	163823	caspase 3	0.515534	77	0.0145234	12.974	15.405
15	CASP4		163822	caspase 4		39
16	CASP9		163817	caspase 9		41
17	CASP10		163816	caspase 10		40
18	CASP7	245.187	163819	caspase 7	0.491894	45	0.00777274	9.33333	9.68046
19	SP7		147434	Sp7 transcription factor		4
20	CASP8	594.603	163818	caspase 8	0.510823	67	0.0130997	15.0299	17.1602
21	NEDD1	285.894	147429	neural precursor cell expressed, developmentally down-regulated 1	0.487156	51	0.013449	10.8627	11.3501
22	CAT		163812	catalase		34
23	CAV2		163809	caveolin 2		10
24	HIST4H4	906.278	147425	histone cluster 4, H4	0.538813	155	0.0461961	31	44.9509
25	CAV3		163808	caveolin 3		12
26	CAV1	1003.04	163810	caveolin 1	0.515534	79	0.0149747	16.1899	19.8922
27	RUNX2		163807	runt related transcription factor 2		55
28	RUNX1		163806	runt related transcription factor 1		61
29	CBL	1920.04	163800	Cbl proto-oncogene, E3 ubiquitin protein ligase	0.527833	123	0.0231167	26.0488	43.7089
30	RUNX3		163803	runt related transcription factor 3		27
31	CBFB		163802	core-binding factor, beta subunit		27
32	CBLB	120.777	163799	Cbl proto-oncogene B, E3 ubiquitin protein ligase	0.483607	38	0.00664145	17.6053	18.2102
33	CTGF		163784	connective tissue growth factor;rowth factor		16
34	CTBP1	346.846	163787	C-terminal binding protein 1	0.503795	57	0.0120481	14.2105	14.967
35	CTBP2		163786	C-terminal binding protein 2		56
36	CTNNA1	201.574	163781	catenin alpha 1	0.507163	47	0.0124739	12.2766	12.5903
37	CTNNA2		163780	catenin alpha 2		12
38	CTLA4		163782	cytotoxic T-lymphocyte associated protein 4		18
39	CTNNB1	5587.41	163777	catenin beta 1	0.549121	190	0.0404888	25.5895	52.8211
40	CTNND1		163776	catenin delta 1		59
41	CTNND2		163775	catenin delta 2		16
42	CTPS1		163774	CTP synthase 1		53
43	CTSG		163768	cathepsin G		23
44	CTSB		163771	cathepsin B		38
45	CTSL		163765	cathepsin L		19
46	CTSV		163764	cathepsin V		15
47	CUX1		163757	cut like homeobox 1		25
48	SOCS4		147369	suppressor of cytokine signaling 4		9
49	CYLC2		163744	cylicin 2		15
50	CYC1		163746	cytochrome c1		49
51	CYLD		163743	CYLD lysine 63 deubiquitinase		39
52	SENP8		147348	SUMO/sentrin peptidase family member, NEDD8 specific		12
53	LEO1		147350	LEO1 homolog, Paf1/RNA polymerase II complex component		48
54	CYP2C18		163728	cytochrome P450 family 2 subfamily C member 18		4
55	LRRC28		147343	leucine rich repeat containing 28		7
56	CYP17A1		163710	cytochrome P450 family 17 subfamily A member 1		11
57	ENPP6		147320	ectonucleotide pyrophosphatase/phosphodiesterase 6		10
58	CYP51A1		163701	ber 1;cytochrome P450 family 51 subfamily A member 1		8
59	DAD1		163696	defender against cell death 1		8
60	DAB1		163699	DAB1, reelin adaptor protein		38
61	DAB2	197.081	163698	DAB2, clathrin adaptor protein	0.490531	45	0.00890815	11.8	12.1421
62	DAG1		163694	dystroglycan 1		32
63	DARS	279.93	163685	aspartyl-tRNA synthetase	0.508377	56	0.019866	16.6607	17.2881
64	DAXX	1447.93	163684	death-domain associated protein	0.520844	110	0.0268844	24.1818	30.3612
65	DAPK1		163687	death associated protein kinase 1		51
66	DAPK3		163686	death-associated protein kinase 3		39
67	BRINP1		163681	BMP/retinoic acid inducible neural specific 1		18
68	JMY		147299	junction mediating and regulatory protein, p53 cofactor		6
69	DBN1	814.867	163676	drebrin 1	0.521867	96	0.0242256	23.2917	28.6284
70	DBI		163679	diazepam binding inhibitor (GABA receptor modulator, acyl-CoA binding protein)		10
71	DCK		163671	deoxycytidine kinase		15
72	DCN		163670	decorin		17
73	DCTN1	446.737	163665	dynactin subunit 1	0.508134	57	0.0111691	9.91228	10.4551
74	FLT1		163664	fms related tyrosine kinase 1		32
75	FLT4		163661	fms related tyrosine kinase 4		22
76	LSM11		147279	LSM11, U7 small nuclear RNA associated		11
77	FLT3		163663	fms related tyrosine kinase 3		18
78	POC5		147278	POC5 centriolar protein		39
79	FN1	12955.3	163652	fibronectin 1	0.604784	369	0.0965969	47.0705	155.978
80	FMOD		163655	fibromodulin		4
81	FNTB		163649	farnesyltransferase, CAAX box, beta		22
82	FNTA		163651	farnesyltransferase, CAAX box, alpha		19
83	FOS	490.725	163644	FBJ murine osteosarcoma viral oncogene homolog	0.512548	71	0.0148769	14.7465	16.2839
84	DDB1	1436.27	163623	damage specific DNA binding protein 1	0.528358	121	0.0343515	22.9835	29.7403
85	DDB2		163622	damage specific DNA binding protein 2		63
86	GADD45A	207.438	163618	growth arrest and DNA damage inducible alpha	0.502365	54	0.0148785	10.9074	11.1991
87	DDX1	295.669	163613	DEAD/H-box helicase 1	0.517796	79	0.0302989	25.0253	26.2311
88	DDX3X	841.235	163612	DEAD-box helicase 3, X-linked	0.527571	116	0.0391597	25.5776	29.435
89	DDX5	1789.91	163611	DEAD-box helicase 5	0.538813	155	0.0484183	35.0129	47.0411
90	DHX9	1336.47	163607	DEAH-box helicase 9	0.537178	153	0.0515083	41.5882	53.8498
91	DEFA1		163601	defensin alpha 1		3
92	DHX15	453.025	163603	DEAH-box helicase 15	0.520588	100	0.0353256	30.44	33.1011
93	DECR1		163602	2,4-dienoyl-CoA reductase 1, mitochondrial		22
94	DES		163594	desmin		31
95	TIMM8A		163590	translocase of inner mitochondrial membrane 8 homolog A (yeast)		6
96	DFNA5		163586	DFNA5, deafness associated tumor suppressor		6
97	DHCR24		163572	24-dehydrocholesterol reductase		14
98	MSI2		147188	musashi RNA binding protein 2		30
99	DGUOK		163574	deoxyguanosine kinase		34
100	DHFR		163571	dihydrofolate reductase		11
101	DIAPH1		163565	diaphanous related formin 1		39
102	CYB5R3		163567	cytochrome b5 reductase 3		24
103	NQO1		163566	NAD(P)H quinone dehydrogenase 1		20
104	DLAT		163557	dihydrolipoamide S-acetyltransferase		24
105	DKC1	189.552	163558	dyskerin pseudouridine synthase 1	0.498826	53	0.0160839	16.1132	16.4836
106	DLG3		163553	discs large homolog 3		41
107	DLG4		163552	discs large homolog 4		50
108	DLG1		163555	discs large homolog 1, scribble cell polarity complex component		43
109	DLG2		163554	discs large homolog 2		19
110	ANKRD13B		147162	ankyrin repeat domain 13B		6
111	DLX4		163546	distal-less homeobox 4		13
112	EPOR		163541	erythropoietin receptor;oietin receptor		43
113	EPRS	338.66	163540	glutamyl-prolyl-tRNA synthetase	0.514037	70	0.0230744	17.6429	18.8248
114	C17orf49		147159	chromosome 17 open reading frame 49		25
115	MRPL10		147153	mitochondrial ribosomal protein L10		13
116	NR2F6		163537	nuclear receptor subfamily 2 group F member 6		20
117	ERBB2	754.769	163536	erb-b2 receptor tyrosine kinase 2	0.512054	77	0.0137567	17.7792	21.7176
118	EPS8		163539	epidermal growth factor receptor pathway substrate 8		34
119	EPS15	615.965	163538	epidermal growth factor receptor pathway substrate 15;growth factor receptor pathway substrate 15	0.512796	76	0.019962	17.4342	19.4359
120	ERCC1		163533	excision repair cross-complementation group 1		25
121	ERCC2		163532	excision repair cross-complementation group 2		31
122	ERBB3	720.335	163535	erb-b2 receptor tyrosine kinase 3	0.505714	74	0.0149745	15.8243	18.1282
123	ERBB4		163534	erb-b2 receptor tyrosine kinase 4		59
124	ERCC3		163529	excision repair cross-complementation group 3		37
125	EREG		163531	epiregulin		4
126	KRT40	115.822	147146	keratin 40	0.45599	24	0.00372754	2.45833	2.56522
127	ERCC6		163526	excision repair cross-complementation group 6		63
128	ERN1		163521	endoplasmic reticulum to nucleus signaling 1		25
129	ERG	173.49	163523	v-ets avian erythroblastosis virus E26 oncogene homolog	0.507891	63	0.0195511	14.4444	14.7201
130	ERH		163522	enhancer of rudimentary homolog (Drosophila)		47
131	FBL	540.237	163518	fibrillarin	0.524186	109	0.0407635	36.8624	40.3973
132	ESR2	257.058	163513	estrogen receptor 2	0.502128	51	0.0118764	13.5098	14.0334
133	ESD		163515	esterase D		25
134	ESR1	16115.6	163514	estrogen receptor 1	0.600679	357	0.0885908	47.1933	153.857
135	ETF1		163509	eukaryotic translation termination factor 1		35
136	ETFA		163508	electron transfer flavoprotein alpha subunit		49
137	ESRRB	196.894	163511	estrogen related receptor beta	0.496262	53	0.0148888	11.3208	11.5568
138	ETS1	130.321	163504	ETS proto-oncogene 1, transcription factor	0.49789	42	0.00973765	13.7381	14.0732
139	ETS2		163503	ETS proto-oncogene 2, transcription factor		29
140	MECOM		163495	MDS1 and EVI1 complex locus;d EVI1 complex locus		24
141	EXT2		163488	exostosin glycosyltransferase 2		13
142	EWSR1	4769.54	163490	EWS RNA binding protein 1	0.551402	200	0.0516102	31.295	58.8415
143	EXTL3		163484	exostosin like glycosyltransferase 3		12
144	EYA1		163483	EYA transcriptional coactivator and phosphatase 1		5
145	SLX4IP		147095	SLX4 interacting protein		13
146	EZH2	2022.6	163478	enhancer of zeste 2 polycomb repressive complex 2 subunit	0.537178	154	0.0403841	31.4221	45.1845
147	F2RL2		163474	coagulation factor II thrombin receptor like 2		10
148	DUSP15		147080	dual specificity phosphatase 15		8
149	F13A1		163464	coagulation factor XIII A chain		9
150	F11		163466	coagulation factor XI		3
151	FABP1		163460	fatty acid binding protein 1		5
152	FABP5		163457	fatty acid binding protein 5		43
153	CHMP4B		147074	charged multivesicular body protein 4B		58
154	FANCC		163453	Fanconi anemia complementation group C		49
155	FANCD2		163452	Fanconi anemia complementation group D2		55
156	FANCA		163454	Fanconi anemia complementation group A		54
157	ACSL4		163448	acyl-CoA synthetase long-chain family member 4		17
158	ACSL1		163450	acyl-CoA synthetase long-chain family member 1		7
159	FAH		163447	fumarylacetoacetate hydrolase (fumarylacetoacetase)		5
160	PTK2B	62.5344	163446	protein tyrosine kinase 2 beta	0.467018	36	0.00592986	18.1111	18.6286
161	FANCG		163442	Fanconi anemia complementation group G		26
162	FARSA		163439	phenylalanyl-tRNA synthetase alpha subunit		31
163	FASN	178.056	163438	fatty acid synthase	0.510332	61	0.0222038	16.7049	17.0945
164	FBN2		163432	fibrillin 2		8
165	EFEMP1		163431	EGF containing fibulin-like extracellular matrix protein 1		13
166	FBP1		163430	fructose-bisphosphatase 1		35
167	FCGR1A		163424	Fc fragment of IgG receptor Ia		10
168	MS4A2		163427	membrane spanning 4-domains A2		11
169	FCER1G		163426	Fc fragment of IgE receptor Ig		6
170	FCGR2B		163421	Fc fragment of IgG receptor IIb		21
171	FCGR3A		163420	Fc fragment of IgG receptor IIIa		15
172	FCGR2A		163422	Fc fragment of IgG receptor IIa		30
173	FDFT1		163412	farnesyl-diphosphate farnesyltransferase 1		14
174	FDPS		163411	farnesyl diphosphate synthase		24
175	HINT1		163405	histidine triad nucleotide binding protein 1		48
176	HIVEP1		163404	human immunodeficiency virus type I enhancer binding protein 1		30
177	UBE2K		163406	K;ubiquitin conjugating enzyme E2 K		60
178	HK2		163401	hexokinase 2		29
179	HK1		163402	hexokinase 1		36
180	HLA-B	1622.22	163397	major histocompatibility complex, class I, B	0.524444	114	0.0228559	12.1754	17.5705
181	HLA-C		163396	major histocompatibility complex, class I, C		53
182	OSR1		147015	odd-skipped related transciption factor 1		4
183	HLA-A		163398	major histocompatibility complex, class I, A		46
184	LYPD6		147007	LY6/PLAUR domain containing 6		8
185	FEN1		163384	flap structure-specific endonuclease 1		43
186	FECH		163386	ferrochelatase		18
187	FES		163381	FES proto-oncogene, tyrosine kinase		43
188	FER		163382	FER tyrosine kinase		29
189	NANP		146993	N-acetylneuraminic acid phosphatase		7
190	FGF1		163377	fibroblast growth factor 1		17
191	FGF2		163376	fibroblast growth factor 2		27
192	FGB		163379	fibrinogen beta chain		16
193	FGF5		163373	fibroblast growth factor 5		6
194	FGF6		163372	fibroblast growth factor 6		4
195	FGF3		163375	fibroblast growth factor 3		8
196	FGF4		163374	fibroblast growth factor 4		5
197	FGF9		163369	fibroblast growth factor 9		5
198	FGF10		163368	fibroblast growth factor 10		4
199	FGF7		163371	fibroblast growth factor 7		9
200	FGF8		163370	fibroblast growth factor 8		4
201	FGFR2		163360	fibroblast growth factor receptor 2		54
202	FGFR1		163363	fibroblast growth factor receptor 1		64
203	FGFR3		163362	fibroblast growth factor receptor 3		42
204	SREK1		146972	cid/lysine-rich protein 1;splicing regulatory glutamic acid/lysine-rich protein 1		59
205	FGR		163356	FGR proto-oncogene, Src family tyrosine kinase		34
206	FGFR4		163359	fibroblast growth factor receptor 4		37
207	SIRPA		146974	signal regulatory protein alpha		9
208	FHIT		163353	fragile histidine triad		11
209	FHL1		163352	four and a half LIM domains 1		39
210	FH		163354	fumarate hydratase		50
211	FIGF		163349	c-fos induced growth factor (vascular endothelial growth factor D)		6
212	STK35		146967	serine/threonine kinase 35		5
213	FHL2	172.927	163351	four and a half LIM domains 2	0.50118	40	0.00926041	12.1	12.44
214	FHL3		163350	four and a half LIM domains 3		46
215	FKBP1A		163346	FK506 binding protein 1A		49
216	FKBP2		163340	FK506 binding protein 2		31
217	FKBP5	243.042	163337	FK506 binding protein 5	0.504274	49	0.0108635	11.4898	11.857
218	FKBP3		163339	FK506 binding protein 3		45
219	ASB15	142.379	146954	ankyrin repeat and SOCS box containing 15	0.495336	34	0.00806804	7.91176	8.15152
220	FKBP4		163338	FK506 binding protein 4		62
221	SAMD8		146950	sterile alpha motif domain containing 8		1
222	FOXD4		163331	forkhead box D4		4
223	EIF5AL1		146940	eukaryotic translation initiation factor 5A-like 1		38
224	FOXM1	226.317	163324	forkhead box M1	0.490758	43	0.00818832	6.74419	6.97478
225	FOXJ1		163327	forkhead box J1		10
226	FOXO1		163321	forkhead box O1		55
227	FOXO3		163320	forkhead box O3		63
228	FLNA	1881.18	163313	filamin A	0.535822	145	0.0404153	31.7724	47.3666
229	FLNB	244.214	163312	filamin B	0.506921	53	0.0158854	13.6604	14.0454
230	FLII		163315	flightless I actin binding protein		49
231	FLNC		163311	filamin C		53
232	FLOT2		163310	flotillin 2		44
233	CPNE4		146899	copine 4		14
234	DCBLD2		146881	discoidin, CUB and LCCL domain containing 2		5
235	TAMM41		146865	TAM41 mitochondrial translocator assembly and maintenance homolog		6
236	FRK		163242	fyn related Src family tyrosine kinase		14
237	SCLT1	161.414	146851	sodium channel and clathrin linker 1	0.456186	31	0.00458888	4.87097	5.03563
238	MTOR	490.996	163211	mechanistic target of rapamycin	0.514037	67	0.0156211	14.209	15.6147
239	FTH1		163197	ferritin, heavy polypeptide 1		46
240	FSHR		163199	follicle stimulating hormone receptor		13
241	NR5A2		163198	nuclear receptor subfamily 5 group A member 2		22
242	UBXN2B		146809	UBX domain protein 2B		12
243	NR5A1		163181	nuclear receptor subfamily 5 group A member 1		26
244	FTL		163183	ferritin, light polypeptide		29
245	GAST		163177	gastrin		3
246	GRB2	8076.67	163169	growth factor receptor bound protein 2	0.562202	236	0.0542018	36.5636	89.2524
247	GRB7		163168	growth factor receptor bound protein 7		43
248	RAPGEF1		163165	Rap guanine nucleotide exchange factor 1		20
249	GRB10		163167	growth factor receptor bound protein 10		41
250	GRB14		163166	growth factor receptor bound protein 14		23
251	GRN		163158	granulin		45
252	GRIN1		163152	glutamate ionotropic receptor NMDA type subunit 1		46
253	GRIN2D		163148	glutamate ionotropic receptor NMDA type subunit 2D		28
254	GRIN2B		163150	glutamate ionotropic receptor NMDA type subunit 2B;ropic receptor NMDA type subunit 2B		39
255	ARHGAP35		163145	Rho GTPase activating protein 35		11
256	NR3C1	1654.43	163146	nuclear receptor subfamily 3 group C member 1	0.526525	115	0.023191	20.6957	29.3261
257	AMER1		146752	APC membrane recruitment protein 1		12
258	CXCL1		163135	C-X-C motif chemokine ligand 1		7
259	PDIA3	390.842	163131	protein disulfide isomerase family A member 3	0.511561	56	0.0153064	12.625	13.1813
260	GSN		163124	gelsolin		57
261	GSK3A		163127	glycogen synthase kinase 3 alpha		56
262	GSK3B	1893.78	163126	glycogen synthase kinase 3 beta	0.527833	116	0.0235163	18.0431	24.8887
263	GSR		163122	glutathione reductase		19
264	FOXR2		146732	forkhead box R2		16
265	GSTM3		163113	glutathione S-transferase mu 3 (brain)		20
266	GSTM4		163112	glutathione S-transferase mu 4		15
267	GSTM1		163115	glutathione S-transferase mu 1		8
268	GAB3		146730	GRB2 associated binding protein 3		8
269	GSTM2		163114	glutathione S-transferase mu 2 (muscle)		6
270	GSTT1		163108	glutathione S-transferase theta 1		6
271	GSTM5		163111	glutathione S-transferase mu 5		6
272	GSTP1		163110	glutathione S-transferase pi 1		52
273	MSH6	349.322	163105	mutS homolog 6	0.503318	57	0.0134317	13.807	14.3261
274	GSTT2		163107	glutathione S-transferase theta 2 (gene/pseudogene)		1
275	GSTZ1		163106	S-transferase zeta 1;glutathione S-transferase zeta 1		10
276	GTF2H1		163096	transcription factor IIH subunit 1;general transcription factor IIH subunit 1		42
277	GTF2F1		163099	general transcription factor IIF subunit 1		56
278	GTF2F2		163098	general transcription factor IIF subunit 2		42
279	GTF2I	395.094	163092	general transcription factor IIi	0.514286	74	0.0238185	18.7568	19.4778
280	GTF2H2		163095	general transcription factor IIH subunit 2		13
281	GTF2H3		163094	general transcription factor IIH subunit 3		11
282	GTF3C2		163085	general transcription factor IIIC subunit 2		34
283	GTF3C1		163086	general transcription factor IIIC subunit 1		54
284	GUCY1A3		163079	guanylate cyclase 1, soluble, alpha 3		7
285	HIPK4		146690	homeodomain interacting protein kinase 4		22
286	GYS1		163066	glycogen synthase 1		19
287	GZMB		163061	granzyme B		22
288	ZNF420		146678	zinc finger protein 420		10
289	HIST1H1C	195.991	163057	histone cluster 1, H1c	0.508377	66	0.0248889	19.6212	20.3685
290	HIST1H1D		163056	histone cluster 1, H1d		32
291	H1F0		163058	H1 histone family member 0		26
292	HIST1H1T		163053	histone cluster 1, H1t		6
293	HIST1H2AE	81.9593	163052	histone cluster 1, H2ae	0.504513	61	0.0234246	30.6066	31.1338
294	HIST1H1B		163054	histone cluster 1, H1b		58
295	HIST1H2BD	227.46	163048	histone cluster 1, H2bd	0.501416	55	0.0138745	6.30909	6.54883
296	TICAM1		146667	toll like receptor adaptor molecule 1		28
297	H2AFX	1830.66	163050	H2A histone family member X	0.536906	155	0.0438984	32.5677	45.3014
298	H3F3B	257.891	163045	H3 histone, family 3B (H3.3B)	0.503795	76	0.0218293	21.3026	22.4588
299	HIST1H1A	565.831	163044	histone cluster 1, H1a	0.504034	74	0.0208985	18.1351	19.8394
300	HIST1H2BB		163047	histone cluster 1, H2bb		56
301	H3F3A	257.891	163046	H3 histone, family 3A	0.503795	76	0.0218293	21.3026	22.4588
302	HADHA		163040	hydroxyacyl-CoA dehydrogenase/3-ketoacyl-CoA thiolase/enoyl-CoA hydratase (trifunctional protein), alpha subunit		63
303	HSD17B10	201.614	163042	hydroxysteroid (17-beta) dehydrogenase 10	0.503795	54	0.0179239	16.8519	17.3722
304	HADHB		163038	hydroxyacyl-CoA dehydrogenase/3-ketoacyl-CoA thiolase/enoyl-CoA hydratase (trifunctional protein), beta subunit		58
305	HBA1		163031	hemoglobin subunit alpha 1		35
306	HBA2		163030	hemoglobin subunit alpha 2		35
307	HBB		163027	hemoglobin subunit beta		16
308	HCFC1	98.0527	163016	host cell factor C1	0.503079	41	0.0124049	12.0244	12.3282
309	HCLS1		163012	hematopoietic cell-specific Lyn substrate 1		20
310	HCK	233.953	163015	HCK proto-oncogene, Src family tyrosine kinase	0.491894	46	0.00816825	15.3478	16.3879
311	HDAC2	1785.78	163005	histone deacetylase 2	0.537994	156	0.0403919	38.1218	57.6883
312	HTT	1173.56	163007	huntingtin	0.522124	95	0.021583	16.3474	19.797
313	HDAC1	3736.53	163006	histone deacetylase 1	0.551688	200	0.0454991	40.21	79.0885
314	HELLS		163001	helicase, lymphoid-specific		31
315	HDGF	990.648	163003	hepatoma-derived growth factor	0.523669	122	0.0350543	24.123	29.4105
316	HDLBP		163002	high density lipoprotein binding protein		49
317	CFH		162997	complement factor H		10
318	HEXB		162998	hexosaminidase subunit beta		18
319	HGF		162992	hepatocyte growth factor		17
320	RC3H1	501.874	146604	ring finger and CCCH-type domains 1	0.506196	92	0.0282475	19.8152	20.9048
321	HGFAC		162991	HGF activator		2
322	NRG1		162990	neuregulin 1		16
323	HIF1A	858.748	162987	ha subunit;hypoxia inducible factor 1 alpha subunit	0.520588	93	0.0221515	21.1075	24.6687
324	EXOC8		146588	exocyst complex component 8		25
325	PDIK1L		146585	PDLIM1 interacting kinase 1 like		4
326	FUS	2782.42	162969	FUS RNA binding protein	0.550544	197	0.0601437	43.132	69.4593
327	BNIPL		146584	BCL2/adenovirus E1B 19kD interacting protein like		8
328	FYN	1125.3	162956	FYN proto-oncogene, Src family tyrosine kinase	0.517796	93	0.0151397	19.3333	27.0077
329	XRCC6	2213.42	162948	X-ray repair complementing defective repair in Chinese hamster cells 6	0.53854	154	0.0447872	31.7273	45.1681
330	GABBR1		162945	gamma-aminobutyric acid type B receptor subunit 1		12
331	GAB1	81.2077	162946	GRB2 associated binding protein 1	0.469496	34	0.00530711	14.5588	15.0254
332	GABPB1		162943	GA binding protein transcription factor beta subunit 1		13
333	GABRB1		162936	gamma-aminobutyric acid type A receptor beta1 subunit		6
334	GABRE		162932	gamma-aminobutyric acid type A receptor epsilon subunit		4
335	GAD1		162925	glutamate decarboxylase 1		12
336	RNF32		146539	ring finger protein 32		29
337	TCEAL2		146533	transcription elongation factor A like 2		14
338	GAK		162917	ated kinase;cyclin G associated kinase		57
339	GALNT2		162908	polypeptide N-acetylgalactosaminyltransferase 2		9
340	GAPDH	1406.69	162902	glyceraldehyde-3-phosphate dehydrogenase	0.532064	130	0.0391867	30.2	38.9122
341	GARS	250.81	162895	glycyl-tRNA synthetase	0.498592	51	0.0138834	10.3333	10.7072
342	GATA1		162889	GATA binding protein 1		55
343	GATA2		162888	GATA binding protein 2		43
344	GATA3		162887	GATA binding protein 3		26
345	GBAS		162882	glioblastoma amplified sequence		35
346	GBP2		162879	guanylate binding protein 2		24
347	GC		162875	group-specific component (vitamin D binding protein)		13
348	KAT2A	393.51	162866	lysine acetyltransferase 2A	0.506679	76	0.0213621	22.3289	23.6727
349	GDF9		162856	growth differentiation factor 9		26
350	GDI1		162854	GDP dissociation inhibitor 1		48
351	GFAP		162849	glial fibrillary acidic protein		47
352	RPL10L	60.8007	146467	ribosomal protein L10 like	0.500707	74	0.0320078	57.3378	58.2457
353	C11orf84		146455	chromosome 11 open reading frame 84		17
354	GHR		162833	growth hormone receptor		48
355	GH1	184.293	162835	growth hormone 1	0.483607	45	0.00943761	7.35556	7.52273
356	GJB1		162820	gap junction protein beta 1		12
357	GJB5		162817	gap junction protein beta 5		3
358	GK		162816	glycerol kinase		9
359	GCLM		162803	glutamate-cysteine ligase modifier subunit		14
360	GLG1		162799	golgi glycoprotein 1		10
361	GLI1		162798	GLI family zinc finger 1		44
362	GLUL		162781	glutamate-ammonia ligase		17
363	GNA11		162769	G protein subunit alpha 11		19
364	GNA12		162768	G protein subunit alpha 12		28
365	GNAI2		162765	G protein subunit alpha i2		63
366	PTGR2		146382	prostaglandin reductase 2		8
367	GNAI1		162766	G protein subunit alpha i1		35
368	CEP128	352.992	146377	centrosomal protein 128	0.485819	48	0.00664364	9.3125	10.1016
369	GNAQ		162760	G protein subunit alpha q		39
370	GNAS		162758	GNAS complex locus		63
371	GNB1		162754	G protein subunit beta 1		53
372	IDH3A		162741	dehydrogenase 3 (NAD+) alpha;isocitrate dehydrogenase 3 (NAD+) alpha		38
373	IDH3B		162740	isocitrate dehydrogenase 3 (NAD+) beta		22
374	IDH1		162743	isocitrate dehydrogenase 1 (NADP+)		32
375	IDH2		162742	isocitrate dehydrogenase 2 (NADP+), mitochondrial		8
376	IFI16	927.235	162733	interferon gamma inducible protein 16	0.513788	79	0.0157875	9.1519	10.7001
377	SP110		162730	SP110 nuclear body protein		12
378	GNG4		162704	G protein subunit gamma 4		9
379	GNB2	266.195	162707	G protein subunit beta 2	0.508134	55	0.0153676	9.65455	9.90478
380	GNB3		162706	G protein subunit beta 3		10
381	GNS		162692	glucosamine (N-acetyl)-6-sulfatase		15
382	GOLGA2	466.754	162690	golgin A2	0.504993	48	0.0110177	7.14583	7.49677
383	GOT2		162685	glutamic-oxaloacetic transaminase 2		29
384	SFN	1349.02	162684	stratifin	0.525223	112	0.0331453	25.0893	28.9886
385	GOT1		162686	glutamic-oxaloacetic transaminase 1		34
386	GPM6B		162672	glycoprotein M6B		6
387	GPI		162675	glucose-6-phosphate isomerase		29
388	UNC45B		146261	unc-45 myosin chaperone B		6
389	GPR39		162637	G protein-coupled receptor 39		1
390	GPR37		162639	G protein-coupled receptor 37		15
391	GRK5	395.13	162631	G protein-coupled receptor kinase 5	0.511561	72	0.0181545	12.7083	13.2776
392	WIPF2		146243	WAS/WASL interacting protein family member 2		14
393	GPS2		162626	G protein pathway suppressor 2		40
394	HMGB1	433.949	162609	high mobility group box 1	0.507648	56	0.0130638	10.2143	10.7185
395	HMGB2		162608	high mobility group box 2		43
396	APCDD1		146227	adenomatosis polyposis coli down-regulated 1		1
397	HMGN2		162605	high mobility group nucleosomal binding domain 2		14
398	HMMR		162597	hyaluronan mediated motility receptor		32
399	HMGA1	281.769	162598	high mobility group AT-hook 1	0.509353	59	0.0166897	14.8305	15.2196
400	HMOX2		162595	heme oxygenase 2		24
401	NR4A1	383.213	162594	nuclear receptor subfamily 4 group A member 1	0.506921	61	0.012825	13.7541	14.5996
402	FOXA3		162589	forkhead box A3		32
403	HNF4A	84.7448	162588	hepatocyte nuclear factor 4 alpha	0.485597	38	0.00854255	14.4737	14.8649
404	HNRNPC	927.79	162580	heterogeneous nuclear ribonucleoprotein C (C1/C2)	0.526003	110	0.037024	29.2909	33.2957
405	CCDC117		146199	coiled-coil domain containing 117		7
406	HNRNPA1	3160.19	162583	heterogeneous nuclear ribonucleoprotein A1	0.557188	219	0.0686632	53.411	93.927
407	HNRNPA2B1	1190.77	162582	heterogeneous nuclear ribonucleoprotein A2/B1	0.533133	134	0.0433863	33.1194	41.0093
408	HNRNPH1	1011.09	162576	heterogeneous nuclear ribonucleoprotein H1 (H)	0.531266	127	0.0411208	32.4961	39.4071
409	HNRNPD	1206.64	162579	heterogeneous nuclear ribonucleoprotein D	0.529676	124	0.0393483	31.879	38.8095
410	HNRNPF	666.574	162578	heterogeneous nuclear ribonucleoprotein F	0.523927	103	0.0355358	29.6117	32.8645
411	HNRNPK	2424.08	162573	heterogeneous nuclear ribonucleoprotein K	0.544895	176	0.0557697	42.1989	62.1133
412	HNRNPL	419.735	162572	heterogeneous nuclear ribonucleoprotein L	0.519569	91	0.0347361	30.9121	32.5303
413	HNRNPU	5558.56	162571	heterogeneous nuclear ribonucleoprotein U (scaffold attachment factor A)	0.57189	267	0.0833414	61.5206	132.384
414	CBWD2		146180	COBW domain containing 2		8
415	HOXB5		162549	homeobox B5		26
416	HOXB7		162547	homeobox B7		11
417	HOXC6		162541	homeobox C6		9
418	HOXC8		162540	homeobox C8		12
419	HOXC10		162538	homeobox C10		5
420	HP		162524	haptoglobin		23
421	HPCAL1		162523	hippocalcin like 1		15
422	KLHL23		146132	kelch like family member 23		11
423	ARL6IP6		146135	ADP ribosylation factor like GTPase 6 interacting protein 6		7
424	METTL21A		146134	methyltransferase like 21A		16
425	HPN		162518	hepsin		1
426	ERAS		162505	ES cell expressed Ras		4
427	AGFG1		162504	ArfGAP with FG repeats 1		19
428	HRAS	440.649	162506	Harvey rat sarcoma viral oncogene homolog	0.498124	53	0.00872433	9.84906	10.555
429	PRMT2		162497	protein arginine methyltransferase 2		35
430	PRMT1	596.647	162496	protein arginine methyltransferase 1;yltransferase 1	0.519569	92	0.0328222	28.6304	30.3732
431	HES1		162495	hes family bHLH transcription factor 1		29
432	DTX3L		146103	deltex 3 like, E3 ubiquitin ligase		36
433	ZFPM1		146077	zinc finger protein, FOG family member 1		8
434	KCNQ1		162446	ly Q member 1;potassium voltage-gated channel subfamily Q member 1		14
435	KDR	104.497	162440	kinase insert domain receptor	0.481196	32	0.00614091	11.5	11.9019
436	KIFC3		162432	kinesin family member C3		58
437	KIF5A		162435	kinesin family member 5A		20
438	KIF5B	221.755	162434	kinesin family member 5B	0.502128	46	0.0122476	8.08696	8.27475
439	KLK2		162417	kallikrein related peptidase 2		12
440	KIT	111.63	162419	KIT proto-oncogene receptor tyrosine kinase	0.444724	38	0.00464685	15.4474	15.9367
441	KIF11	294.625	162408	kinesin family member 11	0.500943	56	0.0170208	13.9286	14.2092
442	TMEM17	144.201	146026	transmembrane protein 17	0.435961	26	0.0030063	3.19231	3.32
443	KPNA1	350.064	162404	karyopherin subunit alpha 1	0.510086	61	0.0173436	13.0328	13.5727
444	KPNA3		162401	karyopherin subunit alpha 3		54
445	KPNA4		162400	karyopherin subunit alpha 4;lpha 4		56
446	KPNB1	908.83	162403	karyopherin subunit beta 1	0.524444	105	0.0314982	21.1524	25.1477
447	KPNA2	766.299	162402	karyopherin subunit alpha 2	0.520844	89	0.0263827	18.9326	21.2517
448	IPO5	264.386	162397	importin 5	0.507406	55	0.0175311	13.8	14.3059
449	KPNA5		162399	karyopherin subunit alpha 5		21
450	TNPO1		162398	transportin 1		55
451	KRT1		162393	keratin 1		55
452	FBXO45		146011	F-box protein 45		10
453	KRAS	65.0781	162395	Kirsten rat sarcoma viral oncogene homolog	0.468667	24	0.00473268	3.91667	4.08696
454	KRT5		162389	keratin 5		49
455	KRT6A		162388	keratin 6A		36
456	KRT8		162385	keratin 8		47
457	KRT9		162384	keratin 9		41
458	KRT7		162386	keratin 7		11
459	KRT13		162381	keratin 13		27
460	KRT14		162380	keratin 14		35
461	KRT10		162383	keratin 10		49
462	KRT17		162377	keratin 17		31
463	SLC39A11		145992	solute carrier family 39 member 11		3
464	KRT18	352.653	162376	keratin 18	0.513788	69	0.0225287	19.0145	19.6244
465	STRA13		145995	by retinoic acid 13;stimulated by retinoic acid 13		13
466	KRT16		162378	keratin 16		31
467	KRT19		162373	keratin 19		30
468	KRT31	101.34	162372	keratin 31	0.469912	23	0.00428754	3.43478	3.59091
469	KRT81		162366	keratin 81		6
470	KRT86		162361	keratin 86		5
471	KTN1		162360	kinectin 1		35
472	LAMA4		162348	laminin subunit alpha 4		20
473	LAMB1		162346	laminin subunit beta 1		19
474	LAMP2		162340	lysosomal associated membrane protein 2		37
475	LAMC1		162343	laminin subunit gamma 1		14
476	LAMP1		162342	lysosomal associated membrane protein 1		22
477	STMN1		162336	stathmin 1		47
478	RPSA	886.444	162339	ribosomal protein SA	0.534474	144	0.0545242	60.8611	71.5974
479	LBR		162333	lamin B receptor		57
480	LCN2		162329	lipocalin 2		9
481	LCK	428.117	162331	LCK proto-oncogene, Src family tyrosine kinase	0.504513	61	0.0100009	15.5082	18.0756
482	LDHA	348.005	162325	lactate dehydrogenase A	0.511561	67	0.0219151	20.6119	22.0065
483	LCP2		162327	lymphocyte cytosolic protein 2		43
484	LDHB	290.802	162323	lactate dehydrogenase B	0.508134	60	0.0181563	17.65	18.484
485	LEPR		162317	leptin receptor		20
486	LGALS3	351.286	162312	lectin, galactoside binding soluble 3	0.50118	48	0.0100548	7.45833	7.78655
487	LGALS1		162314	lectin, galactoside binding soluble 1		65
488	LGALS7		162309	lectin, galactoside binding soluble 7		18
489	LGALS3BP	276.904	162311	lectin, galactoside binding soluble 3 binding protein	0.510823	73	0.024272	25.4795	26.6022
490	HSD17B3		162305	hydroxysteroid (17-beta) dehydrogenase 3		13
491	HSD17B4		162303	hydroxysteroid (17-beta) dehydrogenase 4		33
492	HSF1	196.482	162302	heat shock transcription factor 1	0.48738	48	0.010222	10.375	10.6746
493	HSPA1A	1696.41	162297	heat shock protein family A (Hsp70) member 1A	0.537722	149	0.0415407	27.0336	37.9462
494	HSPA1B	1696.41	162296	heat shock protein family A (Hsp70) member 1B	0.537722	149	0.0415407	27.0336	37.9462
495	DNAJB2		162299	DnaJ heat shock protein family (Hsp40) member B2		24
496	DNAJA1	990.527	162298	DnaJ heat shock protein family (Hsp40) member A1	0.525223	105	0.0295303	21.5333	25.2211
497	HSPA4	3255.23	162293	heat shock protein family A (Hsp70) member 4	0.543223	169	0.0433008	29.5266	48.1164
498	HSPA5	5428.35	162292	heat shock protein family A (Hsp70) member 5	0.563097	239	0.0665543	44.0962	89.0431
499	HSPA1L	530.606	162295	heat shock protein family A (Hsp70) member 1 like	0.521867	93	0.0259699	19.7312	22.4277
500	HSPA2		162294	heat shock protein family A (Hsp70) member 2		64
501	HSPA8	4836.45	162289	heat shock protein family A (Hsp70) member 8	0.560127	229	0.0605223	41.9345	83.8987
502	HSPA9	1752.93	162288	heat shock protein family A (Hsp70) member 9	0.537178	147	0.0421597	25.5102	35.705
503	HSPA6	119.83	162291	heat shock protein family A (Hsp70) member 6	0.506196	50	0.0146168	14.3	14.6321
504	HSPB2		162285	heat shock protein family B (small) member 2		56
505	HSP90AA1	10274.1	162284	heat shock protein 90kDa alpha family class A member 1	0.578747	290	0.0695919	44.8759	122.361
506	HSPB1	1813.38	162286	heat shock protein family B (small) member 1	0.532865	132	0.0365718	27.5985	36.0828
507	CCDC50		145897	coiled-coil domain containing 50		11
508	HSPD1	1216.42	162277	heat shock protein family D (Hsp60) member 1	0.530205	124	0.0413958	30.0806	35.2939
509	SPICE1		145895	spindle and centriole associated protein 1		61
510	HSP90AB1	7421.07	162279	heat shock protein 90kDa alpha family class B member 1	0.567611	254	0.0643817	40.8228	94.7823
511	CMTM8		145894	CKLF like MARVEL transmembrane domain containing 8		1
512	DNAJC4		162273	DnaJ heat shock protein family (Hsp40) member C4		3
513	HSPG2		162272	heparan sulfate proteoglycan 2		22
514	NCBP2-AS2		145891	NCBP2 antisense RNA 2 (head to head)		4
515	HSPE1	302.697	162275	heat shock protein family E (Hsp10) member 1	0.503318	53	0.0130147	12.9245	13.3349
516	DNAJB1	145.69	162274	DnaJ heat shock protein family (Hsp40) member B1	0.505955	45	0.0129985	13.3778	13.7673
517	SH3D19		145881	SH3 domain containing 19		10
518	PAQR3		145878	progestin and adipoQ receptor family member 3		4
519	HUS1		162250	HUS1 checkpoint clamp component		20
520	IARS	336.694	162244	isoleucyl-tRNA synthetase	0.512548	62	0.0200083	14.6129	15.5038
521	TNC		162247	tenascin C		4
522	KLB		145862	klotho beta		1
523	ICAM1	638.53	162240	intercellular adhesion molecule 1	0.516035	114	0.0381179	30.5263	32.8497
524	DAB2IP		145853	DAB2 interacting protein		24
525	ICT1	102.109	162232	immature colon carcinoma transcript 1;ranscript 1	0.477089	40	0.0114924	8.3	8.56587
526	ID3		162229	inhibitor of DNA binding 3, HLH protein		23
527	ID4		162228	inhibitor of DNA binding 4, HLH protein		11
528	ID2		162230	inhibitor of DNA binding 2, HLH protein		55
529	IGBP1	363.354	162217	immunoglobulin (CD79A) binding protein 1	0.49603	50	0.00906773	5.7	5.87015
530	IGF2		162213	insulin like growth factor 2		17
531	IGF1		162215	insulin like growth factor 1		13
532	IGF1R	119.52	162214	insulin like growth factor 1 receptor	0.507406	48	0.0126868	19.3333	19.9852
533	IGFBP2		162209	insulin like growth factor binding protein 2		4
534	IGFBP3		162208	insulin like growth factor binding protein 3		29
535	IGFBP1		162210	insulin like growth factor binding protein 1		3
536	IGFBP6		162205	insulin like growth factor binding protein 6		4
537	AMOT	284.261	145820	angiomotin	0.501416	43	0.00903075	8.53488	9.00837
538	IGFBP4		162207	insulin like growth factor binding protein 4		6
539	IGFBP5		162206	insulin like growth factor binding protein 5		14
540	IGHG3		162192	immunoglobulin heavy constant gamma 3 (G3m marker)		7
541	IGHG1		162194	immunoglobulin heavy constant gamma 1 (G1m marker)		28
542	IGHM		162189	immunoglobulin heavy constant mu		19
543	ZNF746		145804	zinc finger protein 746		9
544	RBPJ	113.411	162183	recombination signal binding protein for immunoglobulin kappa J region	0.486486	36	0.00809064	7	7.2
545	AGR3		145793	anterior gradient 3, protein disulphide isomerase family member		12
546	RBM33		145794	RNA binding motif protein 33		11
547	PEBP4		145788	phosphatidylethanolamine binding protein 4		3
548	IL1B		162156	interleukin 1 beta		16
549	FAM84B		145772	family with sequence similarity 84 member B		14
550	IK		162159	IK cytokine, down-regulator of HLA II		59
551	IKBKB	800.246	162158	inhibitor of kappa light polypeptide gene enhancer in B-cells, kinase beta	0.521867	97	0.0220195	23.8454	28.4475
552	IL2		162152	interleukin 2		8
553	IL1R1		162155	interleukin 1 receptor type 1		8
554	IL1RAP		162154	interleukin 1 receptor accessory protein		14
555	IL2RG		162149	interleukin 2 receptor subunit gamma		24
556	IL2RB		162150	interleukin 2 receptor subunit beta		28
557	IL4R		162145	interleukin 4 receptor		21
558	IL3RA		162147	interleukin 3 receptor subunit alpha		15
559	IL6R		162141	interleukin 6 receptor		9
560	IL6ST		162140	interleukin 6 signal transducer		28
561	IL5RA		162143	interleukin 5 receptor subunit alpha		6
562	IL15RA		162117	interleukin 15 receptor subunit alpha		9
563	IL13RA2		162119	interleukin 13 receptor subunit alpha 2		12
564	FOXK2		162112	forkhead box K2		65
565	IL17A		162114	interleukin 17A		6
566	ILK	1062.8	162109	integrin linked kinase	0.524186	104	0.0244984	16.9327	20.7748
567	ILF2	1051.44	162111	interleukin enhancer binding factor 2	0.534743	144	0.0522527	45.2778	53.9368
568	ILF3	1383.05	162110	interleukin enhancer binding factor 3	0.540458	164	0.0608819	51.6524	64.761
569	IMPDH2	292.225	162105	IMP (inosine 5'-monophosphate) dehydrogenase 2	0.504993	51	0.0162566	10.549	10.8918
570	IMPDH1		162106	IMP (inosine 5'-monophosphate) dehydrogenase 1		20
571	ING1		162101	inhibitor of growth family member 1		45
572	INCENP		162103	inner centromere protein		31
573	INS		162093	insulin		15
574	TSTD2		145708	thiosulfate sulfurtransferase (rhodanese)-like domain containing 2		14
575	MGMT	162.328	162081	O-6-methylguanine-DNA methyltransferase	0.508134	63	0.0198873	15.1429	15.4264
576	CTAGE5		162083	CTAGE family member 5		9
577	MGST3		162077	microsomal glutathione S-transferase 3		9
578	CIITA		162076	class II, major histocompatibility complex, transactivator		27
579	MGST1		162079	microsomal glutathione S-transferase 1		5
580	INPP5D		162068	inositol polyphosphate-5-phosphatase D		56
581	ZNF431		145687	zinc finger protein 431		5
582	INPPL1	154.914	162067	inositol polyphosphate phosphatase like 1	0.503318	48	0.0141935	15.9167	16.4467
583	EIF3E	308.307	162060	eukaryotic translation initiation factor 3 subunit E	0.505474	55	0.0183223	16.1273	16.4957
584	ASXL1		145679	additional sex combs like 1, transcriptional regulator		23
585	SYNPO2		145678	synaptopodin 2		17
586	INSR	270.418	162062	insulin receptor	0.490078	50	0.00832254	16.4	17.5946
587	IRAK2		162053	interleukin 1 receptor associated kinase 2		25
588	IREB2		162052	iron responsive element binding protein 2		14
589	IRAK1	320.174	162055	interleukin 1 receptor associated kinase 1	0.511314	67	0.0155748	16.7015	17.3576
590	IRF3		162049	interferon regulatory factor 3		60
591	IRF1		162051	interferon regulatory factor 1		44
592	IRF2		162050	interferon regulatory factor 2		23
593	IRF7		162045	interferon regulatory factor 7		37
594	IRS1	397.473	162044	insulin receptor substrate 1	0.508377	60	0.0124017	16.8	18.5563
595	IRF5		162047	interferon regulatory factor 5		26
596	ISLR		162041	immunoglobulin superfamily containing leucine-rich repeat		16
597	ISL1		162042	ISL LIM homeobox 1		15
598	ITGA4	8338.6	162036	integrin subunit alpha 4	0.586093	313	0.0847886	44.0735	118.473
599	ITGA2		162039	integrin subunit alpha 2		17
600	ITGA2B		162038	integrin subunit alpha 2b		11
601	ITGA5		162035	integrin subunit alpha 5		32
602	ITGAV		162028	integrin subunit alpha V		37
603	POLR3H		145641	polymerase (RNA) III subunit H		10
604	ITGB2		162025	integrin subunit beta 2		39
605	ITGB3		162024	integrin subunit beta 3		45
606	ITGB1	278.383	162026	integrin subunit beta 1	0.49235	44	0.0107586	10.9773	11.4174
607	ITGB6		162020	integrin subunit beta 6		8
608	ITGB4		162023	integrin subunit beta 4		35
609	EIF6	924.083	162022	eukaryotic translation initiation factor 6	0.519824	96	0.0280699	21.2812	24.4456
610	PGAM5		145638	PGAM family member 5, mitochondrial serine/threonine protein phosphatase		45
611	ITIH1		162017	inter-alpha-trypsin inhibitor heavy chain 1		5
612	ITIH2		162016	inter-alpha-trypsin inhibitor heavy chain 2		7
613	ITGB8		162018	integrin subunit beta 8		4
614	ITK		162013	IL2 inducible T-cell kinase		38
615	STT3A		162012	subunit of the oligosaccharyltransferase complex;STT3A, catalytic subunit of the oligosaccharyltransferase complex		9
616	ITPA		162011	inosine triphosphatase		24
617	ITPK1		162010	inositol-tetrakisphosphate 1-kinase		11
618	ITPR1		162007	inositol 1,4,5-trisphosphate receptor type 1		26
619	JAK1	209.589	162001	Janus kinase 1	0.501653	45	0.0105698	14.4667	14.9841
620	AGO4		145617	argonaute 4, RISC catalytic component		53
621	JAK2	503.009	162000	Janus kinase 2	0.504034	65	0.0118752	16.9385	19.0891
622	JUN	1557.7	161996	jun proto-oncogene	0.529148	122	0.0253337	25.2787	35.2135
623	JAK3	215.956	161999	Janus kinase 3	0.466198	37	0.00584924	7.54054	7.77055
624	JUP	568.845	161993	junction plakoglobin	0.511561	62	0.0171838	13.2097	14.1359
625	ANOS1		161992	anosmin 1		2
626	JUNB		161995	jun B proto-oncogene		36
627	JUND		161994	jun D proto-oncogene		37
628	LGALS8		161988	lectin, galactoside binding soluble 8		41
629	CD82		161991	CD82 molecule		18
630	LGALS9		161987	lectin, galactoside binding soluble 9		33
631	LIG1		161981	ligase I, DNA, ATP-dependent		13
632	LIG3		161980	ligase III, DNA, ATP-dependent		51
633	ABLIM1		161977	actin binding LIM protein 1		36
634	LIMK1		161976	1;LIM domain kinase 1		36
635	LIG4		161979	ligase IV, DNA, ATP-dependent		56
636	LIMS1		161974	LIM zinc finger domain containing 1		29
637	LMAN1		161965	lectin, mannose binding 1		51
638	METTL21C		145580	methyltransferase like 21C		15
639	LMNA	1113.08	161964	lamin A/C	0.527571	115	0.0342808	26.5652	31.8005
640	DCP1B		145583	decapping mRNA 1B		14
641	LMO2		161961	LIM domain only 2		61
642	PRICKLE3		161960	prickle planar cell polarity protein 3		15
643	LMNB1	216.078	161963	lamin B1	0.509108	53	0.016743	14.1132	14.4485
644	LNPEP		161956	leucyl/cystinyl aminopeptidase		19
645	LMO7		161959	LIM domain 7		38
646	LOX		161953	lysyl oxidase		17
647	UBR1		145566	ubiquitin protein ligase E3 component n-recognin 1		38
648	LRP1		161941	LDL receptor related protein 1		47
649	LRP2		161940	LDL receptor related protein 2		37
650	LRP6		161937	LDL receptor related protein 6		24
651	LSP1		161933	lymphocyte-specific protein 1		14
652	LSS		161932	lanosterol synthase (2,3-oxidosqualene-lanosterol cyclase)		7
653	LRPAP1		161935	LDL receptor related protein associated protein 1		18
654	LTBP3		161925	latent transforming growth factor beta binding protein 3		10
655	LTBR		161924	lymphotoxin beta receptor		34
656	LTK		161921	leukocyte receptor tyrosine kinase		9
657	LYN	643.563	161912	LYN proto-oncogene, Src family tyrosine kinase;yrosine kinase	0.510577	70	0.0152899	16.0286	18.7581
658	SH2D1A		161911	SH2 domain containing 1A		24
659	LYZ		161910	lysozyme		27
660	CAPRIN1		161905	cell cycle associated protein 1		36
661	NBR1		161904	neighbor of BRCA1 gene 1		26
662	M6PR		161906	mannose-6-phosphate receptor, cation dependent		13
663	MARCKS		161901	myristoylated alanine rich protein kinase C substrate		30
664	SMAD1	411.159	161897	SMAD family member 1	0.507648	60	0.011797	14.05	14.7198
665	SMAD2	1849.3	161896	SMAD family member 2	0.530205	125	0.0264108	21.456	31.1687
666	TXLNA		145515	taxilin alpha		49
667	MXD1		161899	MAX dimerization protein 1		23
668	MAD2L1		161898	MAD2 mitotic arrest deficient-like 1 (yeast)		50
669	SMAD6		161892	SMAD family member 6		45
670	SMAD3	2281.69	161895	SMAD family member 3	0.534205	137	0.0281009	25.292	40.1404
671	SMAD4	714.582	161894	SMAD family member 4	0.516286	79	0.0166512	18.8228	21.9378
672	SMAD7	183.615	161891	SMAD family member 7	0.495336	46	0.00948905	13.8913	14.269
673	SMAD9		161890	SMAD family member 9		65
674	MAFG		161886	v-maf avian musculoaponeurotic fibrosarcoma oncogene homolog G		21
675	MAGEA2		161883	MAGE family member A2		8
676	MAGEA11		161874	MAGE family member A11		40
677	MAGOH	990.244	161868	mago homolog, exon junction complex core component	0.524186	130	0.0388943	25.5769	31.5832
678	MAP1B		161856	microtubule associated protein 1B		58
679	MYBL2		161855	MYB proto-oncogene like 2		38
680	MYC	6799.9	161851	v-myc avian myelocytomatosis viral oncogene homolog	0.562798	238	0.0511684	30.0714	72.6582
681	GADD45B		161845	growth arrest and DNA damage inducible beta		13
682	MYCN		161847	molog;v-myc avian myelocytomatosis viral oncogene neuroblastoma derived homolog		25
683	MYH8		161836	myosin, heavy chain 8, skeletal muscle, perinatal;scle, perinatal		6
684	MYH9	1503.56	161835	hain 9, non-muscle;myosin, heavy chain 9, non-muscle	0.5334	135	0.036107	30.3111	43.8512
685	MYH10	243.293	161834	myosin, heavy chain 10, non-muscle	0.506196	57	0.0167581	11	11.275
686	MYO1C	542.397	161824	myosin IC	0.513291	71	0.0176825	17.9437	19.5587
687	MYL6		161827	myosin light chain 6		52
688	MYLK		161826	myosin light chain kinase		22
689	MYO5A		161821	myosin VA		34
690	MYO1D		161823	myosin ID		30
691	MYO9A		161816	myosin IXA		7
692	MYO6		161819	myosin VI		59
693	MYO7A		161818	myosin VIIA		15
694	MYOC		161813	myocilin		25
695	MYOD1	140.969	161812	myogenic differentiation 1	0.500236	52	0.0148036	19.6346	20.0528
696	SPRED1		145423	sprouty related, EVH1 domain containing 1		11
697	PPP1R12A		161807	protein phosphatase 1 regulatory subunit 12A		59
698	NAP1L1	454.358	161797	eosome assembly protein 1 like 1;nucleosome assembly protein 1 like 1	0.516286	79	0.0286619	23.8734	24.6015
699	HNRNPM	2047.05	161799	heterogeneous nuclear ribonucleoprotein M	0.543501	171	0.0560312	44.9883	64.1178
700	NARS		161793	asparaginyl-tRNA synthetase		43
701	NASP	339.93	161792	nuclear autoantigenic sperm protein	0.500943	59	0.0175066	15.0169	15.3815
702	NBN	250.125	161788	nibrin	0.498826	60	0.0154308	17.3667	18
703	NCBP1	278.872	161785	nuclear cap binding protein subunit 1	0.505474	54	0.0181935	14.0185	14.4692
704	NCAM1		161787	neural cell adhesion molecule 1		17
705	SYNE4		145402	spectrin repeat containing, nuclear envelope family member 4		22
706	NCL	2466.58	161781	nucleolin	0.545735	180	0.0584013	40.8278	58.7053
707	NDN		161780	necdin, MAGE family member		29
708	NCK1	466.048	161782	NCK adaptor protein 1	0.490305	55	0.00800344	12.2909	14.0621
709	NEB		161769	nebulin		27
710	NDUFA9		161768	NADH:ubiquinone oxidoreductase subunit A9		37
711	NDUFS1		161753	NADH:ubiquinone oxidoreductase core subunit S1		51
712	NDUFS4		161749	NADH:ubiquinone oxidoreductase subunit S4		38
713	NDUFS3	113.732	161751	NADH:ubiquinone oxidoreductase core subunit S3	0.485819	30	0.00947437	10.0333	10.4063
714	NDUFV1		161750	NADH:ubiquinone oxidoreductase core subunit V1;subunit V1		45
715	NDUFS8		161746	NADH:ubiquinone oxidoreductase core subunit S8		31
716	NEDD4	1095.25	161741	neural precursor cell expressed, developmentally down-regulated 4, E3 ubiquitin protein ligase	0.518302	90	0.017835	14.2	17.5395
717	SEPTIN2		161740	septin 2		57
718	DRG1		161742	developmentally regulated GTP binding protein 1		34
719	MAP4		161737	microtubule associated protein 4		59
720	MAP6		161736	microtubule associated protein 6		5
721	RPL10A	202.48	161739	ribosomal protein L10a	0.527047	122	0.0529366	73.2951	77.8403
722	MAP2		161738	microtubule associated protein 2		48
723	MARK3		161733	crotubule affinity regulating kinase 3;microtubule affinity regulating kinase 3		42
724	MARS	94.1473	161732	methionyl-tRNA synthetase	0.504993	45	0.0169647	13.2444	13.5455
725	MAPT	415.721	161735	microtubule associated protein tau	0.512301	70	0.0162647	17.5	18.7729
726	MAT2A		161729	methionine adenosyltransferase 2A		38
727	MATK		161728	megakaryocyte-associated tyrosine kinase		18
728	MAX	295.846	161724	MYC associated factor X	0.502603	52	0.0129015	10.1346	10.4236
729	MBP		161718	myelin basic protein		58
730	MCAM		161711	melanoma cell adhesion molecule		9
731	MCC	1079.26	161710	mutated in colorectal cancers	0.518049	90	0.0180501	9.12222	11.6111
732	MCM2	15148.7	161705	minichromosome maintenance complex component 2	0.613518	394	0.105375	55.8503	188.804
733	MCM3	548.779	161704	minichromosome maintenance complex component 3	0.519569	91	0.0308589	25.9451	27.7581
734	MCL1		161706	myeloid cell leukemia 1		50
735	MCM6	150.205	161701	minichromosome maintenance complex component 6	0.507648	67	0.0247582	27.8507	28.4018
736	MCM7	1184.85	161700	minichromosome maintenance complex component 7	0.527571	115	0.0355019	28.6348	33.2672
737	MCM4	194.378	161703	minichromosome maintenance complex component 4	0.502128	65	0.0228264	27.6	28.3285
738	MCM5	1946.51	161702	minichromosome maintenance complex component 5	0.540183	165	0.0480514	33.6242	47.7899
739	MDH1		161692	malate dehydrogenase 1		22
740	MDFI		161694	MyoD family inhibitor		43
741	MDM2	5642.09	161689	MDM2 proto-oncogene	0.553991	209	0.0495232	30.4306	61.6274
742	MDM4		161688	MDM4, p53 regulator		60
743	MDH2		161691	malate dehydrogenase 2		40
744	MEF2A		161682	myocyte enhancer factor 2A		44
745	MAP3K1	1500	161673	mitogen-activated protein kinase kinase kinase 1	0.532865	136	0.0392084	26.2868	33.5538
746	MAP3K3	1360.22	161672	mitogen-activated protein kinase kinase kinase 3	0.532331	134	0.0335843	22.4478	30.2277
747	RAB8A		161669	RAB8A, member RAS oncogene family		39
748	MEN1	318.846	161668	menin 1	0.50189	67	0.0200626	16.8955	17.6636
749	MAP3K4		161671	mitogen-activated protein kinase kinase kinase 4		42
750	MAP3K5	237.402	161670	mitogen-activated protein kinase kinase kinase 5	0.503079	51	0.0115248	12.549	12.9102
751	MEOX2	89.2891	161666	mesenchyme homeobox 2	0.461338	21	0.004134	2.52381	2.65882
752	MET	199.78	161661	MET proto-oncogene, receptor tyrosine kinase	0.47881	47	0.00767111	15.8723	16.8878
753	MFAP3		161657	microfibrillar associated protein 3		8
754	MFAP4		161656	microfibrillar associated protein 4		4
755	MFAP1		161659	microfibrillar associated protein 1		33
756	HNRNPA3	431.692	145270	heterogeneous nuclear ribonucleoprotein A3	0.519824	90	0.0330093	28.9222	30.5542
757	JMJD1C		145265	jumonji domain containing 1C		14
758	MIF		161649	macrophage migration inhibitory factor (glycosylation-inhibiting factor)		58
759	MITF		161645	microphthalmia-associated transcription factor;ription factor		26
760	ATXN3		161644	ataxin 3		63
761	MLF1		161641	myeloid leukemia factor 1		59
762	MLH1	353.42	161640	mutL homolog 1	0.506679	52	0.0112577	8.57692	8.79294
763	MKI67		161643	marker of proliferation Ki-67		41
764	MKLN1		161642	muskelin 1		14
765	SKA3		145253	spindle and kinetochore associated complex subunit 3		17
766	MAP3K11		161636	mitogen-activated protein kinase kinase kinase 11		33
767	KMT2A	526.671	161635	lysine methyltransferase 2A	0.502603	85	0.0218979	26.3647	29.1659
768	FOXO4		161629	forkhead box O4		22
769	NR3C2		161628	nuclear receptor subfamily 3 group C member 2		29
770	MLLT4		161631	myeloid/lymphoid or mixed-lineage leukemia; translocated to, 4		50
771	MME		161625	membrane metallo-endopeptidase		58
772	MMP2		161623	matrix metallopeptidase 2		24
773	MMP9		161619	matrix metallopeptidase 9		17
774	MMP14		161614	matrix metallopeptidase 14		16
775	MMP17		161611	matrix metallopeptidase 17		3
776	MNAT1		161607	MNAT1, CDK activating kinase assembly factor		47
777	MNDA		161606	myeloid cell nuclear differentiation antigen		10
778	MOCS2		161602	molybdenum cofactor synthesis 2		5
779	MPG	292.988	161597	N-methylpurine DNA glycosylase	0.49235	46	0.00935424	7.95652	8.16068
780	MOV10		161599	Mov10 RISC complex RNA helicase		52
781	ZBTB9		145215	zinc finger and BTB domain containing 9		18
782	MPP1		161593	membrane palmitoylated protein 1		31
783	MPL		161595	MPL proto-oncogene, thrombopoietin receptor		7
784	HIST1H2AA		145210	histone cluster 1, H2aa		29
785	MPV17		161589	MPV17, mitochondrial inner membrane protein		18
786	MRE11A	331.468	161586	MRE11 homolog A, double strand break repair nuclease	0.510086	75	0.0224738	23.4267	25.0945
787	TWISTNB		145194	TWIST neighbor		10
788	JAZF1		145190	JAZF zinc finger 1		4
789	FOXK1		145185	forkhead box K1		58
790	SDK1		145186	sidekick cell adhesion molecule 1		6
791	LRWD1		145168	leucine-rich repeats and WD repeat domain containing 1		34
792	MYO1B		161549	myosin IB		39
793	CITED1		161545	Cbp/p300 interacting transactivator with Glu/Asp rich carboxy-terminal domain 1		10
794	MSH2	625.57	161544	mutS homolog 2	0.512301	74	0.0181058	16.527	18.4085
795	MSH3		161543	mutS homolog 3		23
796	MSN	280.813	161534	moesin	0.507648	57	0.0146853	14.6491	15.1862
797	MST1R		161529	macrophage stimulating 1 receptor		26
798	MSX1		161528	msh homeobox 1		16
799	SCUBE3		145147	e domain containing 3;signal peptide, CUB domain and EGF like domain containing 3		4
800	MT1E		161524	metallothionein 1E		1
801	MAPK15		145132	mitogen-activated protein kinase 15		14
802	P2RY2		161512	purinergic receptor P2Y2		6
803	SPDYA		145131	speedy/RINGO cell cycle regulator family member A		5
804	P2RX7		161514	eceptor P2X 7;purinergic receptor P2X 7		7
805	PEBP1		161505	phosphatidylethanolamine binding protein 1		45
806	P4HB	254.888	161507	prolyl 4-hydroxylase subunit beta	0.514037	67	0.0219094	20.9552	22.1358
807	PA2G4	438.494	161506	proliferation-associated 2G4	0.516537	75	0.0250498	18	18.7247
808	PCSK6		161500	proprotein convertase subtilisin/kexin type 6		3
809	PAFAH1B2		161497	platelet activating factor acetylhydrolase 1b catalytic subunit 2;ubunit 2		40
810	PAFAH1B3		161496	platelet activating factor acetylhydrolase 1b catalytic subunit 3		40
811	PAFAH1B1		161498	platelet activating factor acetylhydrolase 1b regulatory subunit 1		46
812	PRDX1	442.515	161494	peroxiredoxin 1	0.516788	79	0.0256093	17.2405	18.3986
813	PAK2	799.951	161489	p21 protein (Cdc42/Rac)-activated kinase 2	0.516788	78	0.0183036	14.2436	15.8561
814	PAK3		161488	p21 protein (Cdc42/Rac)-activated kinase 3		14
815	SERPINB2		161491	serpin family B member 2		13
816	PAK1	517.421	161490	p21 protein (Cdc42/Rac)-activated kinase 1	0.514286	76	0.0210543	18.6184	19.6474
817	PARK2	4782.34	161482	parkin RBR E3 ubiquitin protein ligase	0.554859	211	0.05252	28.9573	59.3886
818	PAX2		161477	paired box 2		18
819	PAX3		161476	paired box 3		21
820	PAX6		161473	paired box 6		32
821	PAX5		161474	paired box 5		15
822	PC		161464	pyruvate carboxylase		38
823	PCBP2	179.538	161461	poly(rC) binding protein 2	0.507163	63	0.0233865	21.6032	22.2568
824	RICTOR		145076	RPTOR independent companion of MTOR complex 2		59
825	PCBP1	988.644	161462	poly(rC) binding protein 1	0.523411	97	0.0291927	20.9485	24.7983
826	PCDH7		161456	protocadherin 7		17
827	PCK1	230.406	161452	phosphoenolpyruvate carboxykinase 1	0.49789	53	0.0133342	9.07547	9.27956
828	PCMT1	302.738	161449	protein-L-isoaspartate (D-aspartate) O-methyltransferase	0.504274	54	0.017223	10.2593	10.7116
829	PCNA	1865.65	161448	proliferating cell nuclear antigen	0.532598	134	0.036888	27.1119	37.3412
830	PCM1	303.458	161450	pericentriolar material 1	0.495798	47	0.00961433	10.383	11.0153
831	CHMP1A		161445	charged multivesicular body protein 1A		15
832	CDK16		161439	cyclin-dependent kinase 16		34
833	CDK17		161438	cyclin-dependent kinase 17		22
834	KCTD13		145045	potassium channel tetramerization domain containing 13;tramerization domain containing 13		18
835	PDE3A		161428	phosphodiesterase 3A		21
836	PDE6D		161420	phosphodiesterase 6D		15
837	PDE4D		161423	phosphodiesterase 4D		36
838	PDE6G		161419	phosphodiesterase 6G		10
839	PDGFRB	198.984	161408	platelet derived growth factor receptor beta	0.486709	47	0.00729696	18.5532	19.9519
840	PDGFRA		161411	platelet derived growth factor receptor alpha		43
841	PDGFRL		161410	platelet derived growth factor receptor like		22
842	COX2		161393	cytochrome c oxidase subunit II		32
843	COX3		161392	cytochrome c oxidase III		7
844	CYTB		161390	cytochrome b		5
845	MTHFD1		161387	methylenetetrahydrofolate dehydrogenase (NADP+ dependent) 1, methenyltetrahydrofolate cyclohydrolase, formyltetrahydrofolate synthetase		62
846	ND2		161380	MTND2		5
847	MTNR1B		161372	melatonin receptor 1B		64
848	MTRR		161367	5-methyltetrahydrofolate-homocysteine methyltransferase reductase		3
849	MUC1		161343	mucin 1, cell surface associated		35
850	MUTYH		161333	mutY DNA glycosylase		20
851	MYBPC1		161325	myosin binding protein C, slow type		13
852	NEDD8	1372.29	161324	neural precursor cell expressed, developmentally down-regulated 8	0.535282	143	0.0441988	34.5315	43.4415
853	MYB		161327	MYB proto-oncogene, transcription factor		51
854	NEFH		161321	neurofilament, heavy polypeptide		11
855	NELL1		161320	neural EGFL like 1		7
856	NEDD9		161323	neural precursor cell expressed, developmentally down-regulated 9		41
857	NEFM		161322	neurofilament, medium polypeptide		24
858	NEK2		161317	NIMA related kinase 2		29
859	NEFL		161319	neurofilament, light polypeptide		36
860	NEO1		161314	neogenin 1		4
861	NF1		161308	neurofibromin 1		24
862	NF2	771.971	161305	neurofibromin 2 (merlin)	0.512301	84	0.0205449	12.0714	13.411
863	NFATC1	524.536	161304	nuclear factor of activated T-cells 1	0.502841	66	0.0144234	11.6061	12.316
864	NFATC3		161301	nuclear factor of activated T-cells 3		9
865	NFATC4		161300	nuclear factor of activated T-cells 4		16
866	NFATC2	912.048	161303	nuclear factor of activated T-cells 2	0.516035	92	0.020636	14.6848	17.2072
867	NUDT14		144918	nudix hydrolase 14		8
868	NFE2L2		161297	nuclear factor, erythroid 2 like 2		57
869	NFE2L1		161298	nuclear factor, erythroid 2 like 1		17
870	NFKB1	1155.81	161292	nuclear factor of kappa light polypeptide gene enhancer in B-cells 1	0.528621	120	0.0290641	26.0833	33.4919
871	NFIC		161295	nuclear factor I C		12
872	NFKBIB	237.198	161289	NFKB inhibitor beta	0.504993	58	0.0155936	15.9483	16.3347
873	NFKBIE		161288	NFKB inhibitor epsilon		51
874	NFKB2	572.901	161291	nuclear factor of kappa light polypeptide gene enhancer in B-cells 2	0.518302	97	0.0286956	24.2784	26.4474
875	NFKBIA	1109.24	161290	NFKB inhibitor alpha	0.524186	103	0.0236418	20.1359	24.5246
876	TONSL		161286	tonsoku-like, DNA repair protein		35
877	NFYC		161281	nuclear transcription factor Y subunit gamma		27
878	NGF		161280	nerve growth factor		7
879	NFYA		161283	nuclear transcription factor Y subunit alpha		38
880	NFYB		161282	nuclear transcription factor Y subunit beta		30
881	NGFR		161279	nerve growth factor receptor		40
882	SNU13	583.05	161275	SNU13 homolog, small nuclear ribonucleoprotein (U4/U6.U5)	0.510086	89	0.030207	30.7079	32.819
883	DHX36		144880	DEAH-box helicase 36		32
884	NKX3-1		161263	NK3 homeobox 1		24
885	NME1		161257	NME/NM23 nucleoside diphosphate kinase 1		45
886	NMT1		161252	N-myristoyltransferase 1		51
887	NOP2	344.047	161249	NOP2 nucleolar protein	0.512796	80	0.0303083	31.4125	33.074
888	NONO	551.21	161248	non-POU domain containing, octamer-binding	0.521099	92	0.0296962	22.7391	24.75
889	NOS3		161245	nitric oxide synthase 3		48
890	CNOT2		161244	CCR4-NOT transcription complex subunit 2		33
891	NOTCH1	1117.5	161241	notch 1	0.518049	87	0.0172796	13.5977	16.0507
892	NOTCH4		161237	notch 4		11
893	NOV		161236	nephroblastoma overexpressed		13
894	NOTCH2		161239	notch 2		35
895	NOTCH3		161238	notch 3		28
896	PNP		161233	purine nucleoside phosphorylase		29
897	NPAS2		161231	neuronal PAS domain protein 2		18
898	NPAT		161230	nuclear protein, co-activator of histone transcription		16
899	NPM1	8518.16	161226	nucleophosmin (nucleolar phosphoprotein B23, numatrin)	0.58674	315	0.0968234	64.6698	159.004
900	NRAS		161205	neuroblastoma RAS viral oncogene homolog		48
901	NSF		161197	N-ethylmaleimide sensitive factor		57
902	YBX1	902.868	161198	Y-box binding protein 1	0.528884	123	0.0405048	32.9919	38.3995
903	POLR2C		161189	polymerase (RNA) II subunit C		63
904	POLR2A	1020.51	161191	polymerase (RNA) II subunit A	0.524444	106	0.0290405	22.6792	27.632
905	POLR2B	169.676	161190	polymerase (RNA) II subunit B	0.506196	45	0.0132665	9.31111	9.57991
906	POLR2H		161184	polymerase (RNA) II subunit H		32
907	POLR2E		161187	polymerase (RNA) II subunit E		64
908	KHDRBS2		144798	KH domain containing, RNA binding, signal transduction associated 2		46
909	PON2		161176	paraoxonase 2		27
910	POU1F1		161173	POU class 1 homeobox 1		16
911	TUBB	2277.1	144789	tubulin beta class I	0.544615	174	0.0485089	33.069	50.9044
912	POR		161174	cytochrome p450 oxidoreductase		16
913	POU2F1		161171	POU class 2 homeobox 1		45
914	C8orf74		144786	chromosome 8 open reading frame 74		5
915	POU2F2		161170	POU class 2 homeobox 2		13
916	POU5F1	721.712	161162	POU class 5 homeobox 1	0.516537	91	0.0186411	14.3077	16.9397
917	PPARD		161157	peroxisome proliferator activated receptor delta		45
918	PPARG	624.926	161156	peroxisome proliferator activated receptor gamma	0.515284	76	0.0156204	18.6053	21.0851
919	PPA1		161159	pyrophosphatase (inorganic) 1		22
920	PPARA		161158	peroxisome proliferator activated receptor alpha		44
921	PPAT		161153	phosphoribosyl pyrophosphate amidotransferase		24
922	MED1	113.86	161155	mediator complex subunit 1	0.493953	38	0.00835254	12.1316	12.4662
923	PPIA	297.21	161149	peptidylprolyl isomerase A	0.511068	59	0.0197114	16	16.704
924	PPIB	331.605	161148	peptidylprolyl isomerase B	0.507163	54	0.0148428	10.1296	10.5622
925	CTSA		161150	cathepsin A		18
926	PPID		161146	peptidylprolyl isomerase D		44
927	ANO5		144758	anoctamin 5		1
928	PPM1A		161137	protein phosphatase, Mg2+/Mn2+ dependent 1A		40
929	PPM1B		161136	protein phosphatase, Mg2+/Mn2+ dependent 1B		62
930	PPP1CA	1566.09	161133	protein phosphatase 1 catalytic subunit alpha	0.530735	124	0.032205	24.9516	33.106
931	PPP1CB	683.409	161132	osphatase 1 catalytic subunit beta;protein phosphatase 1 catalytic subunit beta	0.518049	84	0.0194289	18.4048	21.7988
932	PPP1R2		161129	protein phosphatase 1 regulatory inhibitor subunit 2		31
933	PPP1CC	849.767	161131	protein phosphatase 1 catalytic subunit gamma	0.522895	95	0.025143	20.7053	24.3406
934	PPP1R8		161124	protein phosphatase 1 regulatory subunit 8		31
935	PPP2CA	1159.39	161121	protein phosphatase 2 catalytic subunit alpha	0.525223	103	0.0257446	19.1942	23.2338
936	PPP2CB	476.913	161120	protein phosphatase 2 catalytic subunit beta	0.503556	55	0.0107089	9.2	9.7082
937	PPP1R10		161122	protein phosphatase 1 regulatory subunit 10		26
938	PPP2R1B		161117	protein phosphatase 2 regulatory subunit A, beta		64
939	PPP2R2A		161116	protein phosphatase 2 regulatory subunit B, alpha		59
940	PPP2R1A	848.511	161118	protein phosphatase 2 regulatory subunit A, alpha	0.523411	95	0.0284905	20.7579	23.4249
941	PPP2R3A		161113	protein phosphatase 2 regulatory subunit B'', alpha		17
942	PPP2R4		161112	protein phosphatase 2A regulatory subunit 4		46
943	PPP2R2B		161115	protein phosphatase 2 regulatory subunit B, beta		36
944	PPP2R5C		161109	protein phosphatase 2 regulatory subunit B', gamma		37
945	PPP2R5D		161108	protein phosphatase 2 regulatory subunit B', delta		43
946	PPP2R5A		161111	protein phosphatase 2 regulatory subunit B', alpha		31
947	USP12		144726	ubiquitin specific peptidase 12		19
948	PPP2R5B		161110	protein phosphatase 2 regulatory subunit B', beta		7
949	PPP4C		161105	protein phosphatase 4 catalytic subunit		55
950	PPP3CB		161104	protein phosphatase 3 catalytic subunit beta		19
951	PPP2R5E		161107	protein phosphatase 2 regulatory subunit B', epsilon		37
952	PPP3CA		161106	protein phosphatase 3 catalytic subunit alpha		45
953	PPP3R2		161101	protein phosphatase 3 regulatory subunit B, beta		13
954	PPP5C		161100	protein phosphatase 5 catalytic subunit		64
955	PPP3CC		161103	protein phosphatase 3 catalytic subunit gamma		17
956	PPP3R1		161102	protein phosphatase 3 regulatory subunit B, alpha		19
957	PPP6C		161099	protein phosphatase 6 catalytic subunit		35
958	PPT1		161098	palmitoyl-protein thioesterase 1		24
959	PRCC		161091	enal cell carcinoma (translocation-associated);papillary renal cell carcinoma (translocation-associated)		18
960	PRG2		161084	proteoglycan 2, bone marrow (natural killer cell activator, eosinophil granule major basic protein)		29
961	PRIM1		161081	primase (DNA) subunit 1		14
962	PRKAB1	324.849	161077	protein kinase AMP-activated non-catalytic subunit beta 1	0.504274	57	0.0122757	5.80702	6.02901
963	PRKAA1	325.053	161079	protein kinase AMP-activated catalytic subunit alpha 1	0.503318	44	0.0106615	8.38636	8.71873
964	PKIA		161072	protein kinase (cAMP-dependent, catalytic) inhibitor alpha		7
965	PRKACA	734.251	161075	protein kinase cAMP-activated catalytic subunit alpha	0.516035	72	0.0155387	11.2361	12.4363
966	POC1B		144685	POC1 centriolar protein B		20
967	PRKAR1A	153.544	161069	protein kinase cAMP-dependent type I regulatory subunit alpha	0.505714	43	0.0126293	10.1163	10.373
968	PRKAG1		161070	protein kinase AMP-activated non-catalytic subunit gamma 1		21
969	PRKAR2B		161065	protein kinase cAMP-dependent type II regulatory subunit beta		29
970	PRKCA	1104.79	161064	protein kinase C alpha	0.521611	92	0.022287	18.0543	21.7442
971	PRKAR1B		161067	protein kinase cAMP-dependent type I regulatory subunit beta		17
972	PRKAR2A		161066	protein kinase cAMP-dependent type II regulatory subunit alpha		39
973	PRKCE		161061	protein kinase C epsilon		61
974	PRKCG		161060	protein kinase C gamma		45
975	PRKCB	231.152	161063	protein kinase C beta	0.503795	51	0.013963	14.5686	14.9271
976	STK32C		144678	serine/threonine kinase 32C		6
977	PRKCD	400.083	161062	protein kinase C delta	0.514535	69	0.0157026	17.2754	18.5681
978	PKN1		161057	protein kinase N1		54
979	PKN2		161056	protein kinase N2		52
980	PRKCH		161059	protein kinase C eta		18
981	PRKCI		161058	protein kinase C iota		61
982	PRKCSH		161053	protein kinase C substrate 80K-H		36
983	PRKCZ	294.016	161052	protein kinase C zeta	0.508134	56	0.012106	14.1607	14.6503
984	PRKD1		161055	protein kinase D1		36
985	MAPK1	2241.76	161048	mitogen-activated protein kinase 1	0.533937	137	0.029427	25.3577	38.9101
986	PRKDC	2213.81	161051	protein kinase, DNA-activated, catalytic polypeptide	0.540733	162	0.0471135	32.2654	46.0052
987	PRKG1		161050	protein kinase, cGMP-dependent, type I		25
988	MAPK6	307.314	161045	mitogen-activated protein kinase 6	0.494644	48	0.0090665	6.75	6.97288
989	MAPK3	1186.31	161047	mitogen-activated protein kinase 3	0.523153	99	0.0215827	18.1818	22.9201
990	MAPK4		161046	mitogen-activated protein kinase 4		13
991	NTRK2		161041	neurotrophic receptor tyrosine kinase 2		34
992	CSNK2A3	1796.36	144656	casein kinase 2 alpha 3	0.537994	151	0.0409198	30.0132	42.3747
993	NTRK3		161040	neurotrophic receptor tyrosine kinase 3		21
994	NTRK1	38099.3	161042	neurotrophic receptor tyrosine kinase 1	0.662508	522	0.115439	52.4579	279.344
995	ROR2		161037	receptor tyrosine kinase like orphan receptor 2		12
996	DDR2		161036	discoidin domain receptor tyrosine kinase 2		10
997	ROR1		161038	receptor tyrosine kinase-like orphan receptor 1		6
998	NUCB1		161033	nucleobindin 1		22
999	NUCB2		161032	nucleobindin 2		19
1000	NUP98		161029	nucleoporin 98kDa		45
1001	NR4A2		161028	nuclear receptor subfamily 4 group A member 2		22
1002	NUMA1	356.193	161031	nuclear mitotic apparatus protein 1	0.511807	62	0.0189616	13.1774	13.6888
1003	FOXR1		144643	forkhead box R1		22
1004	OAT		161017	ornithine aminotransferase		35
1005	OAZ1		161014	ornithine decarboxylase antizyme 1		16
1006	ODC1		161009	ornithine decarboxylase 1		16
1007	OCRL		161010	oculocerebrorenal syndrome of Lowe		22
1008	OPA1		160994	OPA1, mitochondrial dynamin like GTPase		29
1009	ORC2		160977	origin recognition complex subunit 2		57
1010	ORC1		160978	origin recognition complex subunit 1		39
1011	ORC5		160975	origin recognition complex subunit 5		39
1012	OSBP		160970	oxysterol binding protein		41
1013	PDK3		160956	pyruvate dehydrogenase kinase 3		16
1014	PDHB		160959	pyruvate dehydrogenase (lipoamide) beta		53
1015	DOK6		144575	docking protein 6		5
1016	PDK1		160958	pyruvate dehydrogenase kinase 1		30
1017	PDPK1		160951	3-phosphoinositide dependent protein kinase 1		54
1018	PECAM1		160946	platelet and endothelial cell adhesion molecule 1		27
1019	PEX14		160929	peroxisomal biogenesis factor 14		48
1020	CFP		160925	complement factor properdin		1
1021	PFDN1		160924	prefoldin subunit 1		56
1022	PFAS		160926	phosphoribosylformylglycinamidine synthase		54
1023	PFDN4		160922	prefoldin subunit 4		23
1024	PFKFB3		160917	6-phosphofructo-2-kinase/fructose-2,6-biphosphatase 3		17
1025	PFKFB4		160916	6-phosphofructo-2-kinase/fructose-2,6-biphosphatase 4		3
1026	PFKM		160913	phosphofructokinase, muscle		45
1027	PFKP	254.538	160912	phosphofructokinase, platelet	0.504274	48	0.0145279	9.08333	9.41185
1028	PFKL		160915	phosphofructokinase, liver type		42
1029	CDK14		160909	cyclin-dependent kinase 14		22
1030	PFN1		160911	profilin 1		57
1031	PGC		160905	progastricsin (pepsinogen C)		5
1032	PGD		160904	phosphogluconate dehydrogenase		43
1033	PGAM1		160907	phosphoglycerate mutase 1		28
1034	PGK1	135.532	160901	phosphoglycerate kinase 1	0.505474	54	0.0180962	19.9259	20.3239
1035	PGGT1B		160902	protein geranylgeranyltransferase type I subunit beta		7
1036	FAM133B		144515	family with sequence similarity 133 member B		4
1037	ABCB1		160893	ATP binding cassette subfamily B member 1		17
1038	PGR		160894	progesterone receptor		62
1039	SLC25A3	221.22	160889	solute carrier family 25 member 3	0.505233	54	0.0176499	14.0556	14.3923
1040	PHB	961.917	160891	prohibitin	0.521355	90	0.0266632	19.3333	22.4463
1041	PHKA1		160885	phosphorylase kinase, alpha 1 (muscle)		8
1042	PHKA2		160884	phosphorylase kinase, alpha 2 (liver)		15
1043	PHF1		160887	PHD finger protein 1		31
1044	PHKB		160883	phosphorylase kinase, beta		17
1045	SERPINA1		160876	serpin family A member 1		26
1046	SERPINB5		160873	serpin family B member 5		37
1047	SERPINB9		160869	serpin family B member 9		29
1048	SERPINB8		160870	serpin family B member 8		9
1049	PIK3C2A		160856	phosphatidylinositol-4-phosphate 3-kinase catalytic subunit type 2 alpha		37
1050	PIK3C3		160853	phosphatidylinositol 3-kinase catalytic subunit type 3		27
1051	PIK3CA	112.314	160852	phosphatidylinositol-4,5-bisphosphate 3-kinase catalytic subunit alpha	0.490758	33	0.00678225	8.72727	9.01223
1052	PIK3C2B		160855	phosphatidylinositol-4-phosphate 3-kinase catalytic subunit type 2 beta		20
1053	PIK3CD		160849	phosphatidylinositol-4,5-bisphosphate 3-kinase catalytic subunit delta		12
1054	PIK3CG		160848	phosphatidylinositol-4,5-bisphosphate 3-kinase catalytic subunit gamma		23
1055	PIK3CB		160851	phosphatidylinositol-4,5-bisphosphate 3-kinase catalytic subunit beta		27
1056	PIM1		160850	Pim-1 proto-oncogene, serine/threonine kinase		44
1057	MAGI3		144461	membrane associated guanylate kinase, WW and PDZ domain containing 3		12
1058	PIK3R1	1500.57	160847	-3-kinase regulatory subunit 1;phosphoinositide-3-kinase regulatory subunit 1	0.522381	98	0.0175125	22.4592	33.8106
1059	PIK3R2	421.149	160846	phosphoinositide-3-kinase regulatory subunit 2	0.510577	65	0.0159486	18.7538	21.3329
1060	PIN4		160841	peptidylprolyl cis/trans isomerase, NIMA-interacting 4		21
1061	PIN1	1756.46	160843	peptidylprolyl cis/trans isomerase, NIMA-interacting 1	0.525743	107	0.0227229	15.1869	19.3695
1062	NPHP4		144452	nephronophthisis 4		30
1063	TIPRL		144455	TOR signaling pathway regulator		26
1064	PITPNA		160838	phosphatidylinositol transfer protein alpha		13
1065	PKD1		160834	polycystin 1, transient receptor potential channel interacting		28
1066	PKM	831.705	160829	pyruvate kinase, muscle	0.524704	104	0.0325589	25.75	30.1384
1067	RAB5C	285.471	160825	RAB5C, member RAS oncogene family	0.499295	48	0.0128106	11.3542	11.9801
1068	RAC1	672.39	160824	ras-related C3 botulinum toxin substrate 1 (rho family, small GTP binding protein Rac1)	0.512548	73	0.0187925	14.8767	16.2182
1069	RABGGTB		160827	Rab geranylgeranyltransferase beta subunit		30
1070	RAD9A		160821	RAD9 checkpoint clamp component A		27
1071	RAC2		160823	ras-related C3 botulinum toxin substrate 2 (rho family, small GTP binding protein Rac2)		20
1072	RAC3		160822	ras-related C3 botulinum toxin substrate 3 (rho family, small GTP binding protein Rac3)		16
1073	RAD23B	696.706	160817	RAD23 homolog B, nucleotide excision repair protein	0.509597	75	0.0170681	14.16	15.817
1074	RAD51	211.625	160816	RAD51 recombinase	0.496958	41	0.0095813	10.8537	11.1627
1075	RAD21	1042.72	160819	RAD21 cohesin complex component	0.528621	130	0.0423944	28.4769	33.5324
1076	RAD23A	447.558	160818	RAD23 homolog A, nucleotide excision repair protein	0.509597	71	0.0150707	22.8592	24.8942
1077	MOK		160813	MOK protein kinase		9
1078	RAD52		160811	RAD52 homolog, DNA repair protein		40
1079	RAF1	1107.18	160810	Raf-1 proto-oncogene, serine/threonine kinase	0.521355	97	0.0196461	19.3814	24.9902
1080	RALGDS		160805	ral guanine nucleotide dissociation stimulator		24
1081	RAN	541.849	160804	RAN, member RAS oncogene family	0.514286	77	0.023849	16.8701	18.0561
1082	RALA		160807	v-ral simian leukemia viral oncogene homolog A (ras related)		54
1083	RANGAP1	264.642	160801	Ran GTPase activating protein 1	0.50189	49	0.0127412	13.449	14.0498
1084	RAP1A		160800	1A, member of RAS oncogene family;RAP1A, member of RAS oncogene family		57
1085	RANBP1		160803	RAN binding protein 1		32
1086	RANBP2	559.108	160802	RAN binding protein 2	0.516788	81	0.0238523	20.2593	21.7977
1087	RAP1GAP		160797	RAP1 GTPase activating protein		17
1088	RAP1GDS1		160796	Rap1 GTPase-GDP dissociation stimulator 1		38
1089	NEK8		144415	NIMA related kinase 8		29
1090	RAP1B		160798	RAP1B, member of RAS oncogene family		58
1091	RAPSN		160793	receptor associated protein of the synapse		7
1092	RARA	533.201	160792	retinoic acid receptor alpha	0.509108	68	0.0143409	15.6765	17.246
1093	RAP2A		160795	RAP2A, member of RAS oncogene family		33
1094	RARS		160789	arginyl-tRNA synthetase		50
1095	CCDC180		128022	coiled-coil domain containing 180		19
1096	PTRF		144404	polymerase I and transcript release factor		33
1097	RARB		160791	retinoic acid receptor beta		24
1098	RARG		160790	retinoic acid receptor gamma		28
1099	RASA1	414.959	160785	RAS p21 protein activator 1	0.503556	55	0.00932291	15.5273	17.504
1100	RB1	1917.59	160781	retinoblastoma 1	0.531532	132	0.0282796	25.8864	37.8728
1101	ARID4A		160780	AT-rich interaction domain 4A		46
1102	RASGRF1		160783	Ras protein specific guanine nucleotide releasing factor 1		23
1103	GDPD1		144399	glycerophosphodiester phosphodiesterase domain containing 1		16
1104	RASGRF2		160782	Ras protein specific guanine nucleotide releasing factor 2		5
1105	RBBP5		160777	retinoblastoma binding protein 5		54
1106	RBBP6		160776	retinoblastoma binding protein 6		47
1107	KDM5A		160779	lysine demethylase 5A		24
1108	RBBP4	1064.61	160778	retinoblastoma binding protein 4	0.527571	121	0.0364186	35.3223	42.7066
1109	RBL1	167.502	160773	retinoblastoma-like 1	0.495798	41	0.00970257	11.8293	12.1738
1110	RBL2		160772	retinoblastoma-like 2		48
1111	RBBP7	262.03	160775	retinoblastoma binding protein 7	0.50189	77	0.0239751	30.3377	31.7828
1112	RBBP8		160774	retinoblastoma binding protein 8		45
1113	RBM3		160771	RNA binding motif (RNP1, RRM) protein 3		29
1114	RBM4	149.895	160770	RNA binding motif protein 4	0.502603	53	0.0197033	19.5283	19.9601
1115	RCN1		160757	reticulocalbin 1		64
1116	RCN2		160756	reticulocalbin 2		41
1117	RBP4		160759	retinol binding protein 4		5
1118	RECQL		160749	RecQ like helicase		37
1119	REL	266.651	160748	v-rel avian reticuloendotheliosis viral oncogene homolog	0.505474	51	0.0117999	13.6275	14.0803
1120	RDX		160751	radixin		52
1121	RELA	2574.44	160744	v-rel avian reticuloendotheliosis viral oncogene homolog A	0.537449	150	0.0331338	27.48	42.6951
1122	RELB	373.164	160743	v-rel avian reticuloendotheliosis viral oncogene homolog B	0.506679	67	0.0163023	12.6866	13.2357
1123	RET		160736	ret proto-oncogene		57
1124	UPF1	409.573	160739	UPF1, RNA helicase and ATPase	0.511561	66	0.0235591	19.9242	20.7294
1125	RFC2		160733	replication factor C subunit 2		48
1126	RFC3		160732	replication factor C subunit 3		38
1127	RFC1	226.984	160734	replication factor C subunit 1	0.50189	57	0.0160676	17.4035	17.9723
1128	PLA2G1B		160728	phospholipase A2 group IB		3
1129	KLK9		144344	kallikrein related peptidase 9		11
1130	PLA2G2A		160727	phospholipase A2 group IIA		28
1131	PLAU		160720	plasminogen activator, urokinase		13
1132	PLAGL1		160723	PLAG1 like zinc finger 1		12
1133	PLAUR		160719	plasminogen activator, urokinase receptor		37
1134	PLCG1	335.827	160713	phospholipase C gamma 1	0.505474	57	0.0110955	17.4561	19.5324
1135	PLCG2		160712	phospholipase C gamma 2		55
1136	WDR62		144330	WD repeat domain 62		27
1137	PLEC	318.359	160709	plectin	0.512796	63	0.019929	15.9048	16.6235
1138	PLG		160708	plasminogen		35
1139	PLD1		160711	phospholipase D1		30
1140	PLD2		160710	phospholipase D2		39
1141	SLC25A41		144321	solute carrier family 25 member 41		35
1142	PLEK		160707	pleckstrin		4
1143	PLK1	1127.22	160702	polo like kinase 1	0.519569	88	0.0200642	17.0341	21.0537
1144	PLOD2		160697	procollagen-lysine,2-oxoglutarate 5-dioxygenase 2		36
1145	ODF3L2		144313	outer dense fiber of sperm tails 3-like 2		6
1146	PLS3		160692	plastin 3		37
1147	PLXNA1		160689	plexin A1		15
1148	PLSCR1		160691	phospholipid scramblase 1		44
1149	PMAIP1		160685	phorbol-12-myristate-13-acetate-induced protein 1		9
1150	PLXNB1		160687	plexin B1		18
1151	PML	1595.31	160680	promyelocytic leukemia	0.527833	117	0.0253484	23.0427	31.0754
1152	PMS1		160675	PMS1 homolog 1, mismatch repair system component		44
1153	PMS2		160667	PMS1 homolog 2, mismatch repair system component		65
1154	PNN		160661	pinin, desmosome associated protein		46
1155	RGL4		144273	ral guanine nucleotide dissociation stimulator like 4		3
1156	PODXL		160657	podocalyxin like		8
1157	POLA1		160656	polymerase (DNA) alpha 1, catalytic subunit		34
1158	MAGEA2B		144275	MAGE family member A2B		8
1159	SEPTIN4		160658	septin 4		13
1160	POLD2		160653	polymerase (DNA) delta 2, accessory subunit		17
1161	POLE		160652	polymerase (DNA) epsilon, catalytic subunit		23
1162	POLD1		160654	polymerase (DNA) delta 1, catalytic subunit		54
1163	POLH		160649	polymerase (DNA) eta		27
1164	MAPK7		160648	mitogen-activated protein kinase 7		48
1165	MAPK9	188.25	160645	mitogen-activated protein kinase 9	0.489401	39	0.00775558	10.1538	10.4841
1166	MAPK10		160644	mitogen-activated protein kinase 10		40
1167	MAPK8	1067.16	160647	mitogen-activated protein kinase 8	0.520078	92	0.0172591	18.2174	22.359
1168	MAPK11		160646	mitogen-activated protein kinase 11		31
1169	MAP2K2		160641	mitogen-activated protein kinase kinase 2		36
1170	MAP2K3		160640	mitogen-activated protein kinase kinase 3		27
1171	MAP2K1	295.224	160642	mitogen-activated protein kinase kinase 1	0.500707	52	0.0102079	12.75	13.4611
1172	MAP2K7		160637	mitogen-activated protein kinase kinase 7		43
1173	EIF2AK2	290.72	160636	eukaryotic translation initiation factor 2 alpha kinase 2	0.508621	53	0.0148186	13.434	13.7987
1174	MAP2K5		160639	mitogen-activated protein kinase kinase 5		20
1175	MAP2K6		160638	mitogen-activated protein kinase kinase 6		22
1176	THAP12		160634	THAP domain containing 12		13
1177	PRNP		160626	prion protein		35
1178	PROP1		160622	PROP paired-like homeobox 1		6
1179	PRSS1		160608	protease, serine 1		12
1180	MASP1		160605	mannan binding lectin serine peptidase 1		15
1181	PRSS3		160606	protease, serine 3		11
1182	KLK7		160603	kallikrein related peptidase 7		11
1183	PSAP		160596	prosaposin		32
1184	HTRA1		160599	HtrA serine peptidase 1		11
1185	PSEN1	241.171	160593	presenilin 1	0.49235	40	0.0066975	7.9	8.16667
1186	PSEN2		160592	presenilin 2		52
1187	PSMA1	841.609	160581	proteasome subunit alpha 1	0.514535	81	0.0159284	23.9259	28.1544
1188	PSMA2	441.2	160580	proteasome subunit alpha 2	0.515534	79	0.0180061	28.7089	32.616
1189	PSMA5	255.062	160577	proteasome subunit alpha 5	0.511561	67	0.0173154	26.0597	27.7912
1190	PSMA6	635.284	160576	proteasome subunit alpha 6	0.517796	89	0.0210439	25.8876	31.5143
1191	PSMA3	1325.16	160579	proteasome subunit alpha 3	0.52994	125	0.029986	29.6	42.1477
1192	PSMA4	228.964	160578	proteasome subunit alpha 4	0.504513	62	0.0135398	25.4677	26.525
1193	KLHL35		144189	kelch like family member 35		5
1194	PSMB2	161.432	160573	proteasome subunit beta 2	0.493494	52	0.0110447	24.3269	24.8239
1195	PSMA7	371.8	160575	proteasome subunit alpha 7	0.514535	73	0.018022	26.6849	29.2485
1196	PSMB1	445.35	160574	proteasome subunit beta 1	0.502841	70	0.0148892	22	23.9797
1197	PSMB6		160569	proteasome subunit beta 6		57
1198	PSMB7		160568	proteasome subunit beta 7		59
1199	PSMB4	146.692	160571	proteasome subunit beta 4	0.500471	54	0.0107982	23.6296	24.1358
1200	PSMB5	285.921	160570	proteasome subunit beta 5	0.507648	61	0.0133581	22.5082	23.4872
1201	PSMB8		160567	proteasome subunit beta 8		44
1202	PSMC3	654.035	160561	proteasome 26S subunit, ATPase 3	0.516537	78	0.0165314	22.9872	25.8972
1203	PSMC2	648.778	160562	proteasome 26S subunit, ATPase 2	0.518808	89	0.0196159	27.7303	33.324
1204	PSMC6	280.813	160557	proteasome 26S subunit, ATPase 6	0.512548	68	0.0169686	26.6471	28.1976
1205	PSMD1	560.564	160556	proteasome 26S subunit, non-ATPase 1	0.517544	83	0.0209733	25.9398	29.9238
1206	PSMC4	269.815	160559	proteasome 26S subunit, ATPase 4	0.509108	67	0.015815	25.2537	26.8343
1207	PSMC5	881.979	160558	proteasome 26S subunit, ATPase 5	0.521611	92	0.0235843	27.3152	32.7987
1208	PSMD4	1161.92	160553	proteasome 26S subunit, non-ATPase 4	0.524963	103	0.0246058	26.4951	35.0984
1209	PSMD2	1544.19	160555	proteasome 26S subunit, non-ATPase 2	0.527571	117	0.0267656	25.2821	36.5601
1210	PSMD3	384.961	160554	proteasome 26S subunit, non-ATPase 3	0.508864	73	0.0175956	23.9726	26.4474
1211	PSMD9		160549	proteasome 26S subunit, non-ATPase 9		50
1212	PSMD10		160548	proteasome 26S subunit, non-ATPase 10		56
1213	PSMD7	437.967	160551	proteasome 26S subunit, non-ATPase 7	0.498592	57	0.0101612	21.4561	22.1847
1214	PSMD8		160550	proteasome 26S subunit, non-ATPase 8;ubunit, non-ATPase 8		64
1215	PSMD13	212.18	160545	proteasome 26S subunit, non-ATPase 13	0.505955	58	0.0125009	23.8793	24.571
1216	PSME1		160544	proteasome activator subunit 1		59
1217	PSMD11	710.198	160547	proteasome 26S subunit, non-ATPase 11	0.518049	81	0.019058	22.7407	26.2351
1218	PTBP1	324.519	160540	polypyrimidine tract binding protein 1	0.518302	88	0.0321369	31.7955	33.9216
1219	PTEN	1586.17	160537	phosphatase and tensin homolog	0.527571	120	0.0312305	19.975	24.2982
1220	PTCH1		160538	patched 1		29
1221	PTGER3		160532	prostaglandin E receptor 3		59
1222	SPRYD4		144151	SPRY domain containing 4		5
1223	PTGDS		160535	prostaglandin D2 synthase		12
1224	PTGIR		160526	prostaglandin I2 (prostacyclin) receptor (IP)		11
1225	PTHLH		160521	parathyroid hormone-like hormone		5
1226	PTK6		160517	protein tyrosine kinase 6		28
1227	PTK2	480.4	160518	protein tyrosine kinase 2	0.513043	69	0.0129637	20.2899	23.6167
1228	GATC		144129	glutamyl-tRNA(Gln) amidotransferase, subunit C		3
1229	RXRA	239.263	160512	retinoid X receptor alpha	0.492807	52	0.00975273	15.8654	16.493
1230	RSU1		160515	Ras suppressor protein 1		20
1231	KSR2		144131	kinase suppressor of ras 2		12
1232	RYK		160509	receptor-like tyrosine kinase		44
1233	RXRB	21.7919	160511	retinoid X receptor beta	0.417289	14	0.00241934	5.64286	6.07692
1234	RXRG		160510	retinoid X receptor gamma		31
1235	RYR1		160507	ryanodine receptor 1		15
1236	S100A1		160501	S100 calcium binding protein A1		20
1237	SORT1		160500	sortilin 1		60
1238	S100A4		160497	S100 calcium binding protein A4		50
1239	S100A2		160499	S100 calcium binding protein A2		14
1240	S100A8		160493	S100 calcium binding protein A8		44
1241	S100A9	206.151	160492	S100 calcium binding protein A9	0.49603	48	0.0135972	13.3958	13.718
1242	S100A6		160495	S100 calcium binding protein A6		20
1243	S100A7		160494	S100 calcium binding protein A7		20
1244	S100B		160487	S100 calcium binding protein B		24
1245	SAFB		160479	scaffold attachment factor B		57
1246	MAPK12		160473	mitogen-activated protein kinase 12		28
1247	SARS		160472	seryl-tRNA synthetase		34
1248	SATB1		160469	SATB homeobox 1		33
1249	SBF1		160468	SET binding factor 1		14
1250	SAT1		160470	-acetyltransferase 1;spermidine/spermine N1-acetyltransferase 1		50
1251	ATXN1	288.094	160464	ataxin 1	0.498358	52	0.0130991	11.9231	12.3873
1252	TSSK4		144083	testis specific serine kinase 4		3
1253	C14orf80		144079	chromosome 14 open reading frame 80		6
1254	ATXN2		160463	ataxin 2		43
1255	SERPINB4		160459	serpin family B member 4		12
1256	SCD		160458	stearoyl-CoA desaturase (delta-9-desaturase)		14
1257	SCN5A		160448	sodium voltage-gated channel alpha subunit 5		25
1258	SCNN1B		160442	sodium channel epithelial 1 beta subunit		15
1259	CCL5		160429	C-C motif chemokine ligand 5		20
1260	PTMA	505.74	160411	prothymosin, alpha	0.504274	67	0.0156808	11.9254	12.5209
1261	PTN		160405	pleiotrophin		59
1262	PTMS		160406	parathymosin		23
1263	PTPN1	450.433	160400	protein tyrosine phosphatase, non-receptor type 1	0.505474	52	0.00990606	11.7308	12.4914
1264	PTPN4		160397	protein tyrosine phosphatase, non-receptor type 4		13
1265	PTPN6	131.76	160396	protein tyrosine phosphatase, non-receptor type 6	0.480978	41	0.00658081	15.7561	16.3443
1266	PTPN2		160399	protein tyrosine phosphatase, non-receptor type 2		33
1267	PTPN3		160398	protein tyrosine phosphatase, non-receptor type 3		22
1268	PTPN11	676.183	160393	protein tyrosine phosphatase, non-receptor type 11	0.505474	66	0.0103418	17.7576	21.2007
1269	PTPN12		160392	protein tyrosine phosphatase, non-receptor type 12		61
1270	PTPRA		160389	protein tyrosine phosphatase, receptor type A		18
1271	PTPRB		160388	receptor type B;protein tyrosine phosphatase, receptor type B		30
1272	PTPN13		160391	protein tyrosine phosphatase, non-receptor type 13		23
1273	PTPN14		160390	protein tyrosine phosphatase, non-receptor type 14		29
1274	PTPRE		160384	protein tyrosine phosphatase, receptor type E		11
1275	PTPRC		160387	protein tyrosine phosphatase, receptor type C		56
1276	PTPRD		160386	protein tyrosine phosphatase, receptor type D		10
1277	PTPRH		160381	protein tyrosine phosphatase, receptor type H		9
1278	PTPRJ	131.421	160380	protein tyrosine phosphatase, receptor type J	0.47242	32	0.00516412	10.875	11.2436
1279	PTPRF		160383	protein tyrosine phosphatase, receptor type F		33
1280	PTPRG		160382	protein tyrosine phosphatase, receptor type G		25
1281	PTPRN2		160376	protein tyrosine phosphatase, receptor type N2		6
1282	PTPRK		160379	protein tyrosine phosphatase, receptor type K		43
1283	PTPRM		160378	protein tyrosine phosphatase, receptor type M		10
1284	PTPRS		160373	protein tyrosine phosphatase, receptor type S		23
1285	PTPRZ1		160372	protein tyrosine phosphatase, receptor type Z1		16
1286	PTPRO		160375	protein tyrosine phosphatase, receptor type O		31
1287	PURA		160367	purine-rich element binding protein A		27
1288	PEX19		160359	peroxisomal biogenesis factor 19		41
1289	ABCD3		160358	ATP binding cassette subfamily D member 3		41
1290	PEX5		160353	peroxisomal biogenesis factor 5		28
1291	PXN	1210.04	160354	paxillin	0.522895	108	0.0285876	22.6574	27.7283
1292	PYGB		160349	phosphorylase, glycogen; brain		26
1293	ALDH18A1		160351	aldehyde dehydrogenase 18 family member A1		25
1294	QARS	691.711	160345	glutaminyl-tRNA synthetase	0.512796	72	0.0212326	16.0417	17.6094
1295	QDPR		160344	quinoid dihydropteridine reductase		17
1296	PZP		160346	pregnancy-zone protein		7
1297	RGL2		160341	e 2;ral guanine nucleotide dissociation stimulator like 2		15
1298	RAB3A		160340	RAB3A, member RAS oncogene family		21
1299	RAB1A	245.042	160343	RAB1A, member RAS oncogene family	0.483607	43	0.00868725	7.34884	7.6662
1300	RAB4A		160337	RAB4A, member RAS oncogene family		25
1301	RAB5A	129.679	160336	RAB5A, member RAS oncogene family	0.449239	26	0.00318399	5.26923	5.48
1302	RAB3B		160339	RAB3B, member RAS oncogene family		15
1303	RAB13		160332	RAB13, member RAS oncogene family		19
1304	RFC4	138.03	160329	replication factor C subunit 4	0.505233	48	0.0154321	14.4375	14.7513
1305	RFC5		160328	replication factor C subunit 5		51
1306	RFX1		160324	regulatory factor X1		12
1307	TRIM27	726.102	160326	tripartite motif containing 27	0.508864	63	0.0118962	10.8889	12.1042
1308	RGS2		160316	regulator of G-protein signaling 2		38
1309	RGS4		160314	regulator of G-protein signaling 4		10
1310	RGS16		160309	regulator of G-protein signaling 16		9
1311	RIT2		160299	Ras-like without CAAX 2		13
1312	RNF149		143896	ring finger protein 149		5
1313	RNF2	8716.98	160276	ring finger protein 2	0.580328	296	0.0741209	38.4155	107.479
1314	RNASEL		160279	ribonuclease L		4
1315	RNF5		160273	ring finger protein 5		30
1316	BRD2		160275	bromodomain containing 2		52
1317	RNF4		160274	ring finger protein 4		45
1318	LOC285074		143885	anaphase promoting complex subunit 1 pseudogene		16
1319	RNH1		160271	ribonuclease/angiogenin inhibitor 1		23
1320	ABCE1	1101.45	160264	ATP binding cassette subfamily E member 1	0.518555	86	0.0213386	14.4884	16.8966
1321	ROBO2		160237	roundabout guidance receptor 2		9
1322	ROCK1		160236	Rho associated coiled-coil containing protein kinase 1		39
1323	ROBO1		160238	roundabout guidance receptor 1		8
1324	ROS1		160231	ROS proto-oncogene 1, receptor tyrosine kinase		7
1325	RPA3	1909.21	160221	replication protein A3	0.541284	164	0.0443715	28.5915	43.2594
1326	RPE		160220	ribulose-5-phosphate-3-epimerase		35
1327	RPA1	3696.1	160223	replication protein A1	0.553413	206	0.055193	35.7621	65.7318
1328	RPA2	3121.06	160222	replication protein A2	0.548837	189	0.0502195	29.418	50.9381
1329	RPL4	784.676	160216	ribosomal protein L4	0.53854	157	0.0592725	69.5732	87.4834
1330	RPL3	583.234	160218	ribosomal protein L3	0.531532	134	0.054199	67.7612	75.8021
1331	RPL6	827.132	160213	ribosomal protein L6	0.539634	165	0.0640125	72.1455	92.8866
1332	RPL7	584.963	160212	ribosomal protein L7	0.536364	152	0.0603959	73.3487	88.7498
1333	RPL5	887.033	160215	ribosomal protein L5	0.537449	155	0.0600331	72.4581	89.5832
1334	RPL10	1509.01	160208	ribosomal protein L10	0.535013	152	0.0533223	58.5724	73.3222
1335	RPL7A	433.628	160211	ribosomal protein L7a	0.532598	140	0.0580709	71.25	80.3501
1336	RPL8	357.785	160210	ribosomal protein L8	0.53047	132	0.0537961	69.6515	77.6712
1337	RPL13	1079.19	160205	ribosomal protein L13	0.536635	150	0.0561351	61.0467	73.6913
1338	RPL15	444.044	160204	ribosomal protein L15	0.528621	133	0.0534941	71.3158	79.8871
1339	RPL11	757.999	160207	ribosomal protein L11	0.534474	145	0.0564794	70.3103	82.6775
1340	RPL12	472.264	160206	ribosomal protein L12	0.529412	128	0.0519294	68.5234	74.601
1341	RPL18A	538.761	160201	ribosomal protein L18a	0.524963	118	0.0464024	64.3729	68.6358
1342	RPL19	376.051	160200	ribosomal protein L19	0.529676	139	0.057	71.1511	80.8674
1343	RPL17	234.001	160203	ribosomal protein L17	0.524186	118	0.0493426	65.7119	69.7461
1344	RPL18	471.694	160202	ribosomal protein L18	0.533133	144	0.0579242	73.0556	85.2477
1345	RPL22	537.021	160197	ribosomal protein L22	0.53047	131	0.0517432	65.8473	72.1765
1346	SNCB		160196	synuclein beta		14
1347	RPL21	261.571	160199	ribosomal protein L21	0.527309	122	0.0503762	72.3525	77.8027
1348	FSCN1		160192	fascin actin-bundling protein 1		47
1349	SNCA	918.756	160194	synuclein alpha;uclein alpha	0.519062	89	0.0191291	17.6517	20.2975
1350	SNRPA1	401.929	160189	small nuclear ribonucleoprotein polypeptide A'	0.515284	84	0.0263992	25.2143	27.0982
1351	SNRNP70	403.368	160191	oprotein U1 subunit 70;small nuclear ribonucleoprotein U1 subunit 70	0.520078	92	0.0329909	28.4674	30.1016
1352	SNRPA	110.204	160190	small nuclear ribonucleoprotein polypeptide A	0.506921	52	0.0200005	20.1731	20.5718
1353	SNRPD1	177.199	160185	small nuclear ribonucleoprotein D1 polypeptide	0.515534	78	0.0292507	28.8077	29.5359
1354	SNRPD2	180.856	160184	small nuclear ribonucleoprotein D2 polypeptide	0.512796	76	0.0288074	28.1711	29.0167
1355	SNRPF		160181	small nuclear ribonucleoprotein polypeptide F		50
1356	SNRPD3	262.058	160183	small nuclear ribonucleoprotein D3 polypeptide	0.509842	77	0.0284857	24.2857	25.0836
1357	SNRPE		160182	small nuclear ribonucleoprotein polypeptide E		45
1358	SNX1		160176	sorting nexin 1		32
1359	SNRPN		160179	small nuclear ribonucleoprotein polypeptide N		31
1360	SNTA1		160178	syntrophin alpha 1		22
1361	SNTB2		160173	syntrophin beta 2		11
1362	SNX2		160175	sorting nexin 2		42
1363	SOD1	223.027	160171	superoxide dismutase 1, soluble	0.479026	46	0.00806588	10.2391	10.5306
1364	SOD2		160170	superoxide dismutase 2, mitochondrial		48
1365	SORL1		160165	sortilin-related receptor, L(DLR class) A repeats containing		12
1366	SOS1		160164	SOS Ras/Rac guanine nucleotide exchange factor 1		63
1367	SOX2	1266.15	160161	SRY-box 2	0.515784	96	0.017138	13.1146	16.8564
1368	SOS2		160163	SOS Ras/Rho guanine nucleotide exchange factor 2		25
1369	SOX4		160159	SRY-box 4		15
1370	SOX12		160152	SRY-box 12		2
1371	SOX10		160155	SRY-box 10		20
1372	SP3		160149	Sp3 transcription factor		28
1373	SP1	1470.94	160151	Sp1 transcription factor	0.528884	121	0.0254647	26	35.9163
1374	SP2		160150	Sp2 transcription factor		12
1375	SPARC		160142	secreted protein acidic and cysteine rich		11
1376	SPI1		160137	Spi-1 proto-oncogene		40
1377	SPIB		160136	Spi-B transcription factor		18
1378	SPP1		160129	secreted phosphoprotein 1		55
1379	SPOCK1		160130	sparc/osteonectin, cwcv and kazal-like domains proteoglycan (testican) 1		3
1380	SPRR1A		160127	small proline rich protein 1A		3
1381	SPTA1		160117	spectrin alpha, erythrocytic 1		23
1382	SPTAN1	955.78	160116	spectrin alpha, non-erythrocytic 1	0.524963	104	0.0304424	21.7692	25.7763
1383	SPTB		160115	spectrin beta, erythrocytic		12
1384	SPTBN1	526.892	160114	spectrin beta, non-erythrocytic 1	0.517796	84	0.0260041	18.9048	20.6767
1385	SRI		160108	sorcin		22
1386	SRC	3276	160111	SRC proto-oncogene, non-receptor tyrosine kinase	0.537722	151	0.0272561	27.106	52.0116
1387	SREBF1		160105	sterol regulatory element binding transcription factor 1		51
1388	SREBF2		160104	regulatory element binding transcription factor 2;sterol regulatory element binding transcription factor 2		52
1389	SRP9		160100	signal recognition particle 9kDa		36
1390	SRF		160103	serum response factor		53
1391	SRP14		160099	signal recognition particle 14kDa		64
1392	SRPK2	1028.56	160093	SRSF protein kinase 2	0.521611	98	0.0245888	19.449	22.8052
1393	SRPRA		160092	SRP receptor alpha subunit		20
1394	SRPK1	567.345	160094	SRSF protein kinase 1	0.516788	78	0.0221409	20.5256	21.8651
1395	TRIM21	239.086	160090	tripartite motif containing 21	0.508134	52	0.0154361	12.0962	12.3724
1396	SSB	337.557	160087	Sjogren syndrome antigen B	0.511561	60	0.0209202	16.1333	16.6522
1397	SSBP1	209.488	160086	single stranded DNA binding protein 1	0.505714	52	0.0193357	16.1731	16.7412
1398	SSR4		160081	signal sequence receptor, delta		65
1399	SSRP1	567.862	160080	structure specific recognition protein 1	0.513043	91	0.0285385	28.5385	31.3143
1400	SSR3		160082	signal sequence receptor, gamma (translocon-associated protein gamma)		37
1401	SS18	221.315	160069	synovial sarcoma translocation, chromosome 18	0.504993	60	0.0201015	19	19.5038
1402	ST13		160064	suppression of tumorigenicity 13 (colon carcinoma) (Hsp70 interacting protein)		46
1403	ST5		160066	suppression of tumorigenicity 5		7
1404	ST14		160063	suppression of tumorigenicity 14		14
1405	STAT3	1643.51	160057	signal transducer and activator of transcription 3	0.524704	106	0.020804	20.9245	28.4609
1406	STAT1	1329.36	160059	signal transducer and activator of transcription 1	0.519824	91	0.0181935	15.4945	19.4597
1407	STAT2		160058	signal transducer and activator of transcription 2		26
1408	RPL24	856.66	160052	ribosomal protein L24	0.536635	156	0.0603496	67.7949	83.0591
1409	RPL23A	673.817	160055	ribosomal protein L23a	0.535013	146	0.0560516	69.5	83.3351
1410	RPL30	310.425	160049	ribosomal protein L30	0.519569	111	0.0445906	64.8198	67.7262
1411	RPL27A	338.38	160048	ribosomal protein L27a	0.522381	123	0.0506547	66.6179	71.7314
1412	RPL26	231.199	160051	ribosomal protein L26	0.509108	90	0.0363204	44.6444	45.9806
1413	RPL27	254.79	160050	ribosomal protein L27	0.522124	116	0.0477007	67.8276	71.8556
1414	RPL31	469.13	160045	ribosomal protein L31	0.532064	137	0.0543401	67.7883	76.7561
1415	RPL32	141.548	160044	ribosomal protein L32	0.506438	83	0.035276	47.0723	48.0635
1416	RPL28	88.1073	160047	ribosomal protein L28	0.508864	63	0.0277097	35.2698	35.8551
1417	RPL35A	133.036	160041	ribosomal protein L35a	0.486933	78	0.030719	53.0385	54.1213
1418	RPL36AL		160040	ribosomal protein L36a like		17
1419	RPL34	145.662	160042	ribosomal protein L34	0.496958	76	0.0294907	50.2895	51.45
1420	RPL38	576.269	160037	ribosomal protein L38	0.517544	110	0.0410094	55.7455	58.7039
1421	RPL37		160039	ribosomal protein L37		28
1422	RPL37A	514.207	160038	ribosomal protein L37a	0.524704	122	0.0474057	63.7459	69.5861
1423	RPL41		160035	ribosomal protein L41		7
1424	RPLP2	267.955	160029	ribosomal protein lateral stalk subunit P2	0.523927	116	0.0470524	65.4397	68.9364
1425	RPLP0	866.283	160031	ribosomal protein lateral stalk subunit P0	0.539634	161	0.0629339	68.4969	85.8166
1426	RPLP1	418.419	160030	ribosomal protein lateral stalk subunit P1	0.511068	98	0.0380716	52.8571	54.5049
1427	RPN2		160025	ribophorin II		56
1428	RPS2	1283.68	160024	ribosomal protein S2	0.542113	172	0.063216	67.3256	90.8193
1429	RPN1	594.209	160026	ribophorin I	0.517292	80	0.0232856	19.475	21.8773
1430	RPS4X	710.893	160021	ribosomal protein S4, X-linked	0.539908	161	0.0627354	72.4099	91.8269
1431	RPS3	1664.4	160023	ribosomal protein S3	0.548554	190	0.0684633	67.7316	100.911
1432	RPS3A	1136.48	160022	ribosomal protein S3A	0.54239	167	0.0635778	69.4431	90.6618
1433	RPS6KA1	138.651	160017	ribosomal protein S6 kinase A1	0.49603	36	0.0085934	9.08333	9.35658
1434	RPS6KA2		160016	ribosomal protein S6 kinase A2		22
1435	RPS5	575.075	160019	ribosomal protein S5	0.528884	133	0.0515098	64.594	71.8993
1436	RPS6	893.062	160018	ribosomal protein S6	0.538813	161	0.0612879	72.1739	92.6611
1437	RPS6KB2	1239.27	160013	ribosomal protein S6 kinase B2	0.52994	130	0.0355478	17.7923	22.7462
1438	RPS6KA3		160015	ribosomal protein S6 kinase A3		55
1439	RPS6KB1		160014	ribosomal protein S6 kinase B1		63
1440	RPS9	529.28	160009	ribosomal protein S9	0.532331	135	0.0539179	66.637	74.6995
1441	RPS10	501.85	160008	ribosomal protein S10	0.53047	133	0.0536852	65.1429	72.4431
1442	RPS7	866.514	160011	ribosomal protein S7	0.533668	145	0.056231	62.9034	73.4833
1443	RPS8	984.08	160010	ribosomal protein S8	0.54239	171	0.0654957	71.2632	94.8342
1444	RPS13	485.28	160005	ribosomal protein S13	0.530735	133	0.0531875	70.5639	78.8963
1445	RPS14	1062.46	160004	ribosomal protein S14	0.539634	163	0.0621043	66.4049	84.4122
1446	RPS11	554.92	160007	ribosomal protein S11	0.52994	137	0.0529986	67.3796	77.2134
1447	RPS12	232.979	160006	ribosomal protein S12	0.519569	105	0.0437616	61.7619	63.8756
1448	RPS16	738.325	160001	ribosomal protein S16	0.537449	152	0.0586937	71.1776	86.473
1449	RPS17	220.11	160000	ribosomal protein S17	0.515034	93	0.0399244	48.6667	49.7537
1450	UBE2E4P	68.6886	143619	ubiquitin conjugating enzyme E2 E4 pseudogene	0.487603	33	0.00894217	10.303	10.625
1451	RPS15	160.839	160003	ribosomal protein S15	0.51354	90	0.0365199	58.8333	60.5986
1452	RPS15A	610.106	160002	ribosomal protein S15a	0.533668	144	0.0541464	69.3056	82.4913
1453	RPS19	596.542	159997	ribosomal protein S19	0.53047	133	0.0514726	66.3459	74.2554
1454	RPS20	535.776	159996	ribosomal protein S20	0.531	132	0.052884	65.6818	72.6084
1455	RPS18	604.86	159998	ribosomal protein S18	0.530205	133	0.0533772	65.9248	72.936
1456	RPS21	304.436	159993	ribosomal protein S21	0.512054	100	0.0408955	55.14	56.94
1457	RPS23	316.79	159992	ribosomal protein S23	0.526525	125	0.0487286	68.024	74.8484
1458	RPS26	210.135	159989	ribosomal protein S26	0.520844	109	0.0447109	63.9174	66.871
1459	RPS27	441.264	159988	ribosomal protein S27	0.521611	108	0.0412878	57.1944	60.1674
1460	RPS24	253.009	159991	ribosomal protein S24	0.523669	117	0.0483329	68.5641	72.2329
1461	RPS25	338.945	159990	ribosomal protein S25	0.529676	129	0.0517872	70.124	77.8525
1462	RPS29		159985	ribosomal protein S29		57
1463	RPS27A	3277.28	159987	ribosomal protein S27a	0.544336	175	0.0514368	36.9143	55.3384
1464	RPS28	147.021	159986	ribosomal protein S28	0.50118	92	0.0388364	54.5761	55.9158
1465	RRM1		159980	ribonucleotide reductase catalytic subunit M1		37
1466	RRAS		159983	related RAS viral (r-ras) oncogene homolog		23
1467	RRM2		159979	ribonucleotide reductase regulatory subunit M2		30
1468	RTKN		159978	rhotekin		13
1469	TRIM59		143594	tripartite motif containing 59		5
1470	CLIP1		159973	CAP-Gly domain containing linker protein 1		35
1471	SDC1		159964	syndecan 1		16
1472	SDCBP	452.764	159961	syndecan binding protein	0.493724	46	0.00820812	6.86957	7.22973
1473	SDF2		159959	stromal cell derived factor 2		4
1474	SEC13		159953	SEC13 homolog, nuclear pore and COPII coat complex component		49
1475	SEL1L		159949	SEL1L ERAD E3 ligase adaptor subunit		24
1476	SELL		159947	selectin L		9
1477	SEMG1		159943	semenogelin I		9
1478	SEPP1		159936	selenoprotein P, plasma, 1		4
1479	SET	974.056	159933	SET nuclear proto-oncogene	0.523153	101	0.0294285	23.7426	27.2616
1480	SETMAR		159932	SET domain and mariner transposase fusion gene		7
1481	MAP2K4		159934	mitogen-activated protein kinase kinase 4		46
1482	SFRP1		159929	secreted frizzled-related protein 1		4
1483	SFRP2		159928	secreted frizzled-related protein 2		14
1484	OCLN		127161	occludin		32
1485	SFPQ	1196.44	159930	splicing factor proline/glutamine-rich	0.529148	122	0.0358509	28.623	35.5442
1486	SRSF1	685.6	159925	serine/arginine-rich splicing factor 1	0.524444	103	0.0334538	32.9223	37.9818
1487	SRSF2	753.084	159924	serine/arginine-rich splicing factor 2	0.514535	76	0.0214425	17.6184	19.2641
1488	SFRP4		159927	secreted frizzled related protein 4		27
1489	SRSF5	397.618	159921	serine/arginine-rich splicing factor 5	0.513043	72	0.0212006	19.9583	21.0972
1490	SRSF6		159920	serine/arginine-rich splicing factor 6		49
1491	SRSF3	253.541	159923	serine/arginine-rich splicing factor 3	0.515034	77	0.027068	25.3377	26.8372
1492	SRSF7	306.56	159919	serine/arginine-rich splicing factor 7	0.514535	78	0.0271905	23.9615	25.2804
1493	SGK1	224.676	159909	serum/glucocorticoid regulated kinase 1	0.49235	44	0.0100484	9.18182	9.47373
1494	SH3BGRL		159904	SH3 domain binding glutamate rich protein like		11
1495	SGTA	103.775	159906	small glutamine rich tetratricopeptide repeat containing alpha	0.489175	31	0.00740426	8.25806	8.53333
1496	SH3GL1		159901	SH3-domain GRB2-like 1		50
1497	SH3GL2		159900	SH3-domain GRB2-like 2		44
1498	SH3BP2		159903	SH3-domain binding protein 2		30
1499	SHB		159896	SH2 domain containing adaptor protein B		24
1500	SH3GL3		159899	SH3-domain GRB2-like 3		40
1501	SHC1	1938.8	159893	SHC (Src homology 2 domain containing) transforming protein 1	0.530205	126	0.0259842	24.9444	39.7025
1502	SHBG		159895	sex hormone binding globulin		33
1503	SHMT1		159888	serine hydroxymethyltransferase 1		41
1504	SHMT2		159886	serine hydroxymethyltransferase 2		58
1505	SIAH1	348.177	159882	siah E3 ubiquitin protein ligase 1	0.502365	56	0.0133396	9.08929	9.56009
1506	RBM14-RBM4	382.191	127107	RBM14-RBM4 readthrough	0.513291	74	0.0247122	20.2297	21.2027
1507	SKIV2L		159865	Ski2 like RNA helicase		18
1508	SKP1	450.147	159864	S-phase kinase-associated protein 1	0.515534	74	0.0213489	18.1622	19.4941
1509	SKI	346.096	159867	SKI proto-oncogene	0.510086	70	0.0199039	14.7571	15.3109
1510	SKIL		159866	SKI-like proto-oncogene		60
1511	SLAMF1		159861	signaling lymphocytic activation molecule family member 1		29
1512	SKP2	431.626	159863	S-phase kinase-associated protein 2, E3 ubiquitin protein ligase	0.510086	64	0.0147467	15.8594	17.0034
1513	SLA		159862	Src-like-adaptor		19
1514	DHRS4L2		143473	dehydrogenase/reductase (SDR family) member 4 like 2		13
1515	SLC1A5		159855	solute carrier family 1 member 5		33
1516	PHOSPHO2-KLHL23		127083	PHOSPHO2-KLHL23 readthrough		11
1517	SLC3A2		159846	solute carrier family 3 member 2		43
1518	DDX51		143457	DEAD-box helicase 51		9
1519	SLC5A1		159843	solute carrier family 5 member 1		3
1520	TFE3		159837	transcription factor binding to IGHM enhancer 3		43
1521	TFF1		159836	trefoil factor 1		12
1522	TFDP1		159839	transcription factor Dp-1		28
1523	TGFA		159829	transforming growth factor alpha		15
1524	TGFB1	45.9635	159828	transforming growth factor beta 1	0.456578	18	0.00336419	4.94444	5.23529
1525	TMX2-CTNND1		127060	TMX2-CTNND1 readthrough (NMD candidate)		59
1526	TFRC		159831	transferrin receptor		56
1527	TGFB3		159825	transforming growth factor beta 3		11
1528	TGFB1I1		159827	transforming growth factor beta 1 induced transcript 1		31
1529	TGFB2		159826	transforming growth factor beta 2		17
1530	TGFBR2	175.666	159820	transforming growth factor beta receptor II	0.48207	37	0.00581934	9.81081	10.3038
1531	TGFBR1	714.468	159822	transforming growth factor beta receptor I	0.504753	65	0.0104884	12.7231	14.5986
1532	TGM2	283.31	159816	transglutaminase 2	0.507891	54	0.0135949	12.6111	13.0011
1533	TGFBR3		159819	ansforming growth factor beta receptor III;transforming growth factor beta receptor III		11
1534	TGIF1		159818	TGFB induced factor homeobox 1		26
1535	ARMCX5-GPRASP2		127044	ARMCX5-GPRASP2 readthrough		29
1536	RNASEK-C17orf49		127024	RNASEK-C17orf49 readthrough		25
1537	SLC12A3		159785	solute carrier family 12 member 3		10
1538	SLC12A2		159786	solute carrier family 12 member 2		19
1539	CHURC1-FNTB		127004	CHURC1-FNTB readthrough		22
1540	COMMD3-BMI1	1345.92	126997	COMMD3-BMI1 readthrough	0.531266	135	0.0339841	24.2741	32.0009
1541	SNAI2		159757	snail family zinc finger 2		17
1542	SMARCA1		159756	SWI/SNF related, matrix associated, actin dependent regulator of chromatin, subfamily a, member 1		36
1543	C8orf44-SGK3		126988	C8orf44-SGK3 readthrough		9
1544	SMARCA4	1479.57	159753	SWI/SNF related, matrix associated, actin dependent regulator of chromatin, subfamily a, member 4	0.532598	136	0.0364184	34.3088	47.8704
1545	SMARCB1	390.616	159752	SWI/SNF related, matrix associated, actin dependent regulator of chromatin, subfamily b, member 1	0.508134	63	0.0148018	16.6667	17.4477
1546	SMARCA2	444.386	159755	SWI/SNF related, matrix associated, actin dependent regulator of chromatin, subfamily a, member 2	0.508864	75	0.0187414	22.7333	24.6595
1547	SMARCD1	239.491	159749	SWI/SNF related, matrix associated, actin dependent regulator of chromatin, subfamily d, member 1	0.502603	56	0.014987	17.5	17.9237
1548	SMARCD2		159748	SWI/SNF related, matrix associated, actin dependent regulator of chromatin, subfamily d, member 2		46
1549	SMARCC1	486.052	159751	SWI/SNF related, matrix associated, actin dependent regulator of chromatin subfamily c member 1	0.517796	85	0.0230441	24.0353	26.6177
1550	SMARCC2	596.918	159750	SWI/SNF related, matrix associated, actin dependent regulator of chromatin subfamily c member 2	0.518302	90	0.0239139	21.8667	24.8817
1551	SMN1	643.96	159745	survival of motor neuron 1, telomeric	0.519315	100	0.0291305	22.45	25.1421
1552	SMN2	643.96	159744	survival of motor neuron 2, centromeric	0.519315	100	0.0291305	22.45	25.1421
1553	SMARCD3		159747	SWI/SNF related, matrix associated, actin dependent regulator of chromatin, subfamily d, member 3		33
1554	SMARCE1	452.731	159746	SWI/SNF related, matrix associated, actin dependent regulator of chromatin, subfamily e, member 1;atin, subfamily e, member 1	0.505714	61	0.0152589	15.918	16.5208
1555	SNAI1		159736	snail family zinc finger 1		57
1556	SUMO3		159739	small ubiquitin-like modifier 3		60
1557	SUMO2	898.945	159738	small ubiquitin-like modifier 2	0.518049	93	0.023149	16.4086	19.1155
1558	HIST2H3A	194.467	143348	histone cluster 2, H3a	0.498124	52	0.0130982	7.07692	7.24425
1559	SNAP25		159735	synaptosome associated protein 25kDa		21
1560	STAT6		159729	signal transducer and activator of transcription 6		51
1561	STAT5A	274.776	159731	signal transducer and activator of transcription 5A	0.493494	46	0.00860016	13.6739	14.09
1562	STAT5B		159730	signal transducer and activator of transcription 5B		56
1563	SULT1E1		159724	sulfotransferase family 1E member 1		12
1564	STAU1	2873.92	159727	staufen double-stranded RNA binding protein 1	0.549121	192	0.0556495	36.0625	59.3776
1565	STK3		159720	serine/threonine kinase 3		58
1566	CDKL5		159716	5;cyclin dependent kinase like 5		9
1567	STK4		159719	serine/threonine kinase 4		49
1568	AURKA	1834.97	159718	aurora kinase A	0.532064	131	0.0362757	24.7786	30.7862
1569	STK11	204.589	159714	serine/threonine kinase 11	0.498592	46	0.00978423	10.6522	10.9279
1570	STX3		159708	syntaxin 3		32
1571	STRN		159711	striatin		45
1572	STXBP1		159705	syntaxin binding protein 1		40
1573	SULT1A1		159701	sulfotransferase family 1A member 1		28
1574	SUPT5H	242.997	159692	SPT5 homolog, DSIF elongation factor subunit	0.507891	56	0.0152572	14.9107	15.5878
1575	SUPT6H		159691	SPT6 homolog, histone chaperone		59
1576	SURF4		159686	surfeit 4		30
1577	VAMP2		159680	vesicle associated membrane protein 2		44
1578	SUV39H1	183.529	159683	suppressor of variegation 3-9 homolog 1	0.488051	56	0.0144198	22.6607	23.3873
1579	SVIL	260.224	159682	supervillin	0.498592	49	0.010544	13.8163	14.2246
1580	SYK	535.873	159676	spleen tyrosine kinase	0.510577	71	0.0134502	18.3521	21.4068
1581	NLRP10		143291	NLR family, pyrin domain containing 10		2
1582	SYN1		159674	synapsin I		34
1583	SYT1		159670	synaptotagmin 1		30
1584	TAC1		159666	tachykinin precursor 1		5
1585	TACC1		159663	transforming acidic coiled-coil containing protein 1		22
1586	ADAM17		159662	ADAM metallopeptidase domain 17		24
1587	TAF4		159656	TATA-box binding protein associated factor 4		43
1588	TADA2A	296.552	159659	transcriptional adaptor 2A	0.505233	57	0.0140178	11.1404	11.5815
1589	TAF1	179.086	159658	TATA-box binding protein associated factor 1	0.481851	56	0.0161444	18.0714	18.5077
1590	TAF6		159652	TATA-box binding protein associated factor 6		44
1591	TAF10		159649	TATA-box binding protein associated factor 10		46
1592	TAF11		159648	TATA-box binding protein associated factor 11		25
1593	TAF7		159651	TATA-box binding protein associated factor 7		32
1594	TAF9	241.109	159650	TATA-box binding protein associated factor 9	0.489852	54	0.0142946	11.5741	11.9242
1595	MAP3K7	374.265	159645	mitogen-activated protein kinase kinase kinase 7	0.506921	60	0.0123461	15.75	16.8332
1596	TAL1		159644	T-cell acute lymphocytic leukemia 1		41
1597	TAF12		159647	TATA-box binding protein associated factor 12		39
1598	TCTEX1D4		143262	Tctex1 domain containing 4		5
1599	TAP1		159640	transporter 1, ATP-binding cassette, sub-family B (MDR/TAP)		25
1600	TALDO1		159642	ldolase 1;transaldolase 1		52
1601	TARS		159633	threonyl-tRNA synthetase		53
1602	TARBP2		159635	TAR (HIV-1) RNA binding protein 2		33
1603	TAZ		159629	tafazzin		25
1604	TBCA		159628	tubulin folding cofactor A		13
1605	NCKAP5		143246	NCK associated protein 5		7
1606	CNTN2		159630	contactin 2		6
1607	TBL1X		159623	transducin (beta)-like 1X-linked		58
1608	TBP	251.434	159622	TATA-box binding protein	0.502841	55	0.0124964	16.3455	16.9964
1609	TBXA2R		159616	thromboxane A2 receptor		25
1610	TCEA1		159614	transcription elongation factor A1		42
1611	TCEB1	213.315	159610	transcription elongation factor B subunit 1	0.487603	41	0.00974244	6.58537	6.77177
1612	HNF1A		159604	HNF1 homeobox A		43
1613	TCF4	405.645	159606	transcription factor 4	0.500471	50	0.00998771	10.54	10.9766
1614	TCF7L2		159600	transcription factor 7 like 2		29
1615	TCF3	279.112	159602	transcription factor 3	0.496958	53	0.0126807	8.60377	8.86045
1616	TYK2		159597	tyrosine kinase 2		63
1617	TYMS		159596	thymidylate synthetase		49
1618	ZEB1		159599	zinc finger E-box binding homeobox 1		22
1619	TXNRD1		159598	thioredoxin reductase 1		26
1620	TYRO3		159593	TYRO3 protein tyrosine kinase		21
1621	KCNK18		143211	potassium two pore domain channel subfamily K member 18		2
1622	TYRP1		159589	tyrosinase-related protein 1		6
1623	ANKRD13D		143193	ankyrin repeat domain 13 family member D		9
1624	TCP1	524.924	159573	t-complex 1	0.521611	93	0.0295873	25.2473	27.8829
1625	TCOF1		159574	treacle ribosome biogenesis factor 1		57
1626	DYNLT1		159533	dynein light chain Tctex-type 1		59
1627	TDG		159532	thymine DNA glycosylase		37
1628	PRDX2	193.597	159528	peroxiredoxin 2	0.502841	43	0.0128294	13.186	13.5729
1629	TMBIM6		159520	transmembrane BAX inhibitor motif containing 6		7
1630	TEC		159523	tec protein tyrosine kinase		39
1631	TERF1	1350.19	159516	telomeric repeat binding factor 1	0.523153	104	0.0216429	14.125	18.6169
1632	TEK		159519	TEK receptor tyrosine kinase		25
1633	TESK1		159513	testis-specific kinase 1		11
1634	TF		159512	transferrin		37
1635	TERF2	809.772	159515	telomeric repeat binding factor 2	0.51704	87	0.0188049	13.2069	15.2333
1636	TERT	230.907	159514	telomerase reverse transcriptase	0.50118	51	0.0119452	10.8431	11.1262
1637	TFAP2C		159508	transcription factor AP-2 gamma		34
1638	TFAM		159511	transcription factor A, mitochondrial		23
1639	TFAP2A		159510	transcription factor AP-2 alpha		50
1640	NR2F1		159505	nuclear receptor subfamily 2 group F member 1		22
1641	NR2F2		159504	amily 2 group F member 2;nuclear receptor subfamily 2 group F member 2		24
1642	TFAP4		159507	transcription factor AP-4 (activating enhancer binding protein 4)		57
1643	TFCP2		159506	scription factor CP2;transcription factor CP2		46
1644	THBS1		159500	thrombospondin 1		26
1645	THRA	183.841	159492	thyroid hormone receptor, alpha	0.4885	41	0.00892131	12.1463	12.6759
1646	THOP1		159494	thimet oligopeptidase 1		25
1647	KLF10		159488	Kruppel-like factor 10		13
1648	THRB		159491	thyroid hormone receptor beta		64
1649	THRSP		159490	thyroid hormone responsive		25
1650	TIAM1		159485	T-cell lymphoma invasion and metastasis 1		35
1651	TIA1		159487	TIA1 cytotoxic granule-associated RNA binding protein;anule-associated RNA binding protein		39
1652	TIMP3		159481	TIMP metallopeptidase inhibitor 3		6
1653	TK1	172.155	159477	thymidine kinase 1	0.496494	41	0.00992852	9.34146	9.71435
1654	NKX2-1		159479	NK2 homeobox 1		17
1655	TJP1		159478	tight junction protein 1		61
1656	TLE1	218.569	159472	transducin like enhancer of split 1	0.477089	46	0.0109208	10.8913	11.2871
1657	TKT	377.249	159474	transketolase	0.510577	64	0.0159061	18.4219	20.0318
1658	TLE3		159470	transducin like enhancer of split 3		28
1659	TLN1	253.873	159466	talin 1	0.507163	56	0.017717	16.5536	17.0783
1660	TLR4		159461	toll like receptor 4		28
1661	TLR2		159463	toll like receptor 2		24
1662	TMOD1		159449	tropomodulin 1		35
1663	TMPO	664.384	159448	thymopoietin	0.513043	75	0.0220751	14.0533	14.9067
1664	TMSB4X		159446	thymosin beta 4, X-linked		31
1665	CLEC3B		159437	C-type lectin domain family 3 member B		14
1666	TNF	106.708	159436	s factor;tumor necrosis factor	0.469912	35	0.00630792	12.4571	12.8553
1667	TNFAIP3		159432	TNF alpha induced protein 3		61
1668	TNFAIP1		159434	TNF alpha induced protein 1		32
1669	TNFRSF1B	367.171	159429	tumor necrosis factor receptor superfamily member 1B	0.50189	70	0.0166466	13.4429	14.7002
1670	TNFRSF1A	1394.65	159430	tumor necrosis factor receptor superfamily member 1A	0.523669	113	0.0248858	20.1504	28.194
1671	TNNT1		159424	troponin T1, slow skeletal type		33
1672	TNS1		159418	tensin 1		15
1673	TOP2A	449.297	159412	topoisomerase (DNA) II alpha	0.517544	87	0.0283098	22.1264	23.4116
1674	TOP1	775.001	159415	topoisomerase (DNA) I	0.525223	112	0.0372221	32.2589	36.7925
1675	TP53	22286.5	159408	tumor protein p53	0.617083	404	0.0966312	51.8292	195.558
1676	TOP2B		159410	topoisomerase (DNA) II beta		59
1677	TP73	303.438	159405	tumor protein p73	0.511068	63	0.0153812	17.0635	17.7775
1678	TP53BP1	764.868	159407	tumor protein p53 binding protein 1	0.519569	96	0.0260828	22.9479	25.756
1679	TP53BP2	539.731	159406	tumor protein p53 binding protein 2	0.502365	55	0.0101623	11.2364	12.382
1680	TPM2		159397	tropomyosin 2 (beta)		56
1681	TPM3	331.555	159396	sin 3;tropomyosin 3	0.510086	57	0.0161078	13.4561	13.881
1682	TPI1		159399	triosephosphate isomerase 1		60
1683	TPM1		159398	tropomyosin 1 (alpha)		65
1684	TPP2		159392	tripeptidyl peptidase 2		19
1685	TPM4		159395	tropomyosin 4		58
1686	TPT1		159389	tumor protein, translationally-controlled 1		44
1687	TPR	256.037	159391	translocated promoter region, nuclear basket protein	0.508621	60	0.0187991	15.3833	15.8257
1688	NR2C2		159385	nuclear receptor subfamily 2 group C member 2		41
1689	TRAF2	1035.22	159381	TNF receptor associated factor 2	0.522638	99	0.0212662	23.0303	29.492
1690	TRAF3	209.063	159380	TNF receptor associated factor 3	0.485375	39	0.00669832	9.69231	9.95092
1691	HSP90B1	705.865	159383	heat shock protein 90kDa beta family member 1	0.518555	81	0.0255912	21.358	23.722
1692	TRAF1	398.337	159382	TNF receptor associated factor 1	0.507648	62	0.0129545	14.7742	15.7508
1693	TRAF6	6399.86	159378	TNF receptor associated factor 6	0.554569	210	0.041711	25.0762	58.9139
1694	ZSCAN21		159364	r and SCAN domain containing 21;zinc finger and SCAN domain containing 21		9
1695	MKRN3		159335	makorin ring finger protein 3		31
1696	ZACN		142941	zinc activated ion channel		8
1697	ZNF135		159327	zinc finger protein 135		6
1698	TRIM25		159316	tripartite motif containing 25		65
1699	ZBTB16	375.785	159318	zinc finger and BTB domain containing 16	0.501416	57	0.0118574	14.8421	15.6845
1700	ZNF148		159315	zinc finger protein 148		17
1701	ZBTB17		159314	zinc finger and BTB domain containing 17		26
1702	ZNF189		159298	zinc finger protein 189		18
1703	ZNF227		159278	zinc finger protein 227		7
1704	MAP3K12		159266	mitogen-activated protein kinase kinase kinase 12		13
1705	LUZP1		159261	leucine zipper protein 1		37
1706	PRDM2		159260	PR domain 2		22
1707	LRP8		159257	LDL receptor related protein 8		20
1708	PTP4A1		159258	protein tyrosine phosphatase type IVA, member 1		11
1709	CSDE1		159253	cold shock domain containing E1		37
1710	FREM2		142867	FRAS1 related extracellular matrix protein 2;lar matrix protein 2		6
1711	MOGS		159242	mannosyl-oligosaccharide glucosidase		28
1712	TUBA1A	1400.74	159238	tubulin alpha 1a	0.527571	113	0.028438	20.5929	25.7463
1713	FZD5		159233	frizzled class receptor 5		10
1714	SCG2		159232	secretogranin II		7
1715	MAPKAPK3		159228	mitogen-activated protein kinase-activated protein kinase 3		33
1716	BRPF1		159231	bromodomain and PHD finger containing 1		38
1717	NACA2		142839	nascent polypeptide associated complex alpha subunit 2		16
1718	USP7	1691.96	159223	ubiquitin specific peptidase 7 (herpes virus-associated)	0.528621	118	0.0281459	19.6186	25.6824
1719	RAB7A	575.147	159222	RAB7A, member RAS oncogene family	0.507406	59	0.0133484	11.0678	11.983
1720	SLBP		159219	stem-loop binding protein		12
1721	DEK	202.076	159205	DEK proto-oncogene	0.494874	66	0.0222364	25.6667	26.3026
1722	DDX39B		159200	DEAD-box helicase 39B		64
1723	BAG6	1160.22	159202	BCL2 associated athanogene 6	0.518049	84	0.0163367	12.8452	15.7261
1724	EPM2A		159174	epilepsy, progressive myoclonus type 2A, Lafora disease (laforin)		15
1725	AIMP2		159169	aminoacyl tRNA synthetase complex-interacting multifunctional protein 2		59
1726	SHFM1	314.797	159162	split hand/foot malformation (ectrodactyly) type 1	0.502365	61	0.0135295	17.6557	18.3417
1727	ARHGEF5		159159	Rho guanine nucleotide exchange factor 5		14
1728	KAT6A		159153	lysine acetyltransferase 6A		47
1729	BRD3		159147	bromodomain containing 3		26
1730	CDK13		159137	cyclin-dependent kinase 13		39
1731	RFXANK		159133	regulatory factor X associated ankyrin containing protein		19
1732	TP63	333.657	159132	tumor protein p63	0.509597	62	0.0167872	14.4677	14.9644
1733	SKAP1		159129	src kinase associated phosphoprotein 1		41
1734	EIF4EBP3		159123	eukaryotic translation initiation factor 4E binding protein 3		8
1735	NCOA1	213.006	159113	nuclear receptor coactivator 1	0.500707	53	0.0115711	19.0566	20.3711
1736	LAMTOR3		159112	late endosomal/lysosomal adaptor, MAPK and MTOR activator 3		36
1737	CHRD		159115	chordin		15
1738	NUMB		159111	numb homolog (Drosophila)		41
1739	SOCS1		159110	suppressor of cytokine signaling 1		52
1740	IRS2		159104	insulin receptor substrate 2		52
1741	DYNLL1	660.378	159107	dynein light chain LC8-type 1	0.509842	68	0.0157757	11.5588	12.6973
1742	TNKS		159106	tankyrase		23
1743	EIF3C		159101	eukaryotic translation initiation factor 3 subunit C		65
1744	EIF3D		159100	eukaryotic translation initiation factor 3 subunit D		59
1745	EIF3A	436.781	159103	eukaryotic translation initiation factor 3 subunit A	0.503795	59	0.019945	15.5593	16.1074
1746	EIF3B		159102	eukaryotic translation initiation factor 3 subunit B		54
1747	EIF3H		159097	eukaryotic translation initiation factor 3 subunit H		54
1748	EIF3I	338.266	159096	eukaryotic translation initiation factor 3 subunit I	0.504034	52	0.0158023	9.80769	10.1718
1749	EIF3F		159099	eukaryotic translation initiation factor 3 subunit F		61
1750	BECN1		159087	beclin 1, autophagy related		62
1751	B3GALNT1		159066	beta-1,3-N-acetylgalactosaminyltransferase 1 (globoside blood group)		5
1752	TRADD	234.279	159058	TNFRSF1A-associated via death domain	0.493724	53	0.0119035	15.0566	15.6362
1753	SNX4		159053	sorting nexin 4		16
1754	SNX3		159052	sorting nexin 3		51
1755	EDF1		159055	endothelial differentiation related factor 1		37
1756	EED	4384.09	159050	embryonic ectoderm development	0.564894	246	0.0691934	42.6504	90.3281
1757	GBF1		159047	golgi brefeldin A resistant guanine nucleotide exchange factor 1		27
1758	RIPK1	176.165	159041	receptor interacting serine/threonine kinase 1	0.498124	53	0.011711	20.0566	20.8051
1759	TNFSF13		159037	tumor necrosis factor superfamily member 13		8
1760	HRK		159039	harakiri, BCL2 interacting protein		5
1761	RAB15		142655	RAB15, member RAS oncogene family		2
1762	ADAM15		159029	ADAM metallopeptidase domain 15		31
1763	TNFRSF14		159021	tumor necrosis factor receptor superfamily member 14		54
1764	RAB11A		159020	RAB11A, member RAS oncogene family		60
1765	FADD		159017	Fas associated via death domain		55
1766	RIPK2	174.132	159019	receptor interacting serine/threonine kinase 2	0.488725	48	0.010319	13.9375	14.2844
1767	MPDZ		159012	multiple PDZ domain crumbs cell polarity complex component		15
1768	TUBB2B		142628	tubulin beta 2B class IIb		57
1769	RIOK3		159010	RIO kinase 3		22
1770	FBP2		159002	fructose-bisphosphatase 2		21
1771	TNFRSF10B		158997	tumor necrosis factor receptor superfamily member 10b		37
1772	SUCLA2		158989	succinate-CoA ligase beta subunit		18
1773	TRIM24	149.758	158987	tripartite motif containing 24	0.496726	55	0.0176019	20.8	21.3823
1774	CCNK		158981	cyclin K		24
1775	DPM1		158980	dolichyl-phosphate mannosyltransferase polypeptide 1, catalytic subunit		19
1776	FGF18		158976	fibroblast growth factor 18		4
1777	CDKL1		158979	cyclin dependent kinase like 1		8
1778	FGF17		158971	growth factor 17;fibroblast growth factor 17		4
1779	NRP1		158965	neuropilin 1		23
1780	IQGAP1	1641.73	158967	IQ motif containing GTPase activating protein 1	0.532064	129	0.0320727	27.5969	40.2188
1781	NRP2		158966	neuropilin 2		6
1782	CCT3	921.258	158961	chaperonin containing TCP1 subunit 3	0.526525	109	0.0313954	25.3486	30.9211
1783	TRIO		158960	trio Rho guanine nucleotide exchange factor		16
1784	TRO		158950	trophinin		14
1785	TSC2		158921	tuberous sclerosis 2		55
1786	TSG101	368.218	158920	tumor susceptibility 101	0.508864	55	0.0123592	12.0727	12.6236
1787	TSC1		158922	tuberous sclerosis 1		51
1788	TSSC1		158911	tumor suppressing subtransferable candidate 1		19
1789	TTC4		158904	tetratricopeptide repeat domain 4		24
1790	TTC1	207.489	158907	tetratricopeptide repeat domain 1	0.478378	40	0.0099049	5.55	5.72308
1791	DNAJC7	183.74	158906	DnaJ heat shock protein family (Hsp40) member C7	0.507891	49	0.0145302	16.3265	16.729
1792	TTK		158901	TTK protein kinase		39
1793	TTN	179.378	158900	titin	0.504034	47	0.0147588	12.8298	13.1993
1794	TTR		158897	transthyretin		43
1795	TUBA4A	794.766	158896	tubulin alpha 4a	0.521099	95	0.0279676	20.6105	22.8
1796	TUB		158898	tubby bipartite transcription factor		9
1797	TUBG1	1471.27	158893	tubulin gamma 1	0.536093	144	0.0456024	33.4306	41.7721
1798	TUFM	497.768	158892	Tu translation elongation factor, mitochondrial	0.519315	96	0.0356194	30.3958	32.1962
1799	TUBB2A	258.524	158894	tubulin beta 2A class IIa	0.510086	55	0.015567	12.0364	12.3492
1800	HIRA		158887	histone cell cycle regulator		45
1801	TWIST1		158886	twist family bHLH transcription factor 1		31
1802	UBA52	454.078	158881	ubiquitin A-52 residue ribosomal protein fusion product 1	0.499295	63	0.0193149	19.4444	19.9699
1803	TXK		158883	kinase;TXK tyrosine kinase		12
1804	TXN	641.425	158882	thioredoxin	0.51354	69	0.0182035	12.6232	13.7816
1805	UBC	14381.8	158876	ubiquitin C	0.589018	322	0.0729309	43.4876	139.532
1806	UBB	868.877	158878	ubiquitin B	0.522381	97	0.0235725	16.134	19.3417
1807	UBE2A		158873	ubiquitin conjugating enzyme E2 A;yme E2 A		54
1808	UBE2B		158872	ubiquitin conjugating enzyme E2 B		56
1809	UBA1	331.537	158875	ubiquitin like modifier activating enzyme 1	0.510332	58	0.0164492	14.2931	14.893
1810	UBE2D3	458.185	158869	ubiquitin conjugating enzyme E2 D3	0.511314	67	0.0150954	12.6716	13.5396
1811	UBE2D1	668.928	158871	ubiquitin conjugating enzyme E2 D1	0.514286	75	0.0167095	14.7867	16.8156
1812	UBE2D2	460.366	158870	ubiquitin conjugating enzyme E2 D2	0.509108	63	0.0135772	14.8254	16.0913
1813	UBE2G2		158865	ng enzyme E2 G2;ubiquitin conjugating enzyme E2 G2		28
1814	UBE2N	255.221	158860	ubiquitin conjugating enzyme E2 N	0.504274	49	0.012242	11.2245	11.5425
1815	UBE2I	4811.33	158863	ubiquitin conjugating enzyme E2 I	0.548554	189	0.0416572	26.9788	52.0115
1816	UBE2L3	497.465	158862	ubiquitin conjugating enzyme E2 L3	0.511807	63	0.0136904	12.6667	13.6851
1817	UBE3A	487.413	158857	ubiquitin protein ligase E3A	0.513788	66	0.0158932	15	15.9707
1818	UBE2V2		158858	ubiquitin conjugating enzyme E2 V2		40
1819	UBTF		158852	upstream binding transcription factor, RNA polymerase I		63
1820	SUMO1	782.632	158854	small ubiquitin-like modifier 1	0.516035	81	0.017648	16.4198	18.6071
1821	UCHL1		158851	ubiquitin C-terminal hydrolase L1		53
1822	UCHL3		158850	ubiquitin C-terminal hydrolase L3		61
1823	UCP1		158847	uncoupling protein 1 (mitochondrial, proton carrier)		2
1824	UGDH		158840	UDP-glucose 6-dehydrogenase		21
1825	UGP2		158839	UDP-glucose pyrophosphorylase 2		34
1826	USP50		142448	ubiquitin specific peptidase 50		20
1827	GSTK1	72.8806	142450	glutathione S-transferase kappa 1	0.484047	32	0.00805756	8.0625	8.32258
1828	UMPS		158829	uridine monophosphate synthetase		24
1829	UMOD		158831	uromodulin		0
1830	UCK2		158830	uridine-cytidine kinase 2		7
1831	NR1H2		158825	nuclear receptor subfamily 1 group H member 2		50
1832	NDUFS7		142443	NADH:ubiquinone oxidoreductase core subunit S7		25
1833	USP4		158826	ubiquitin specific peptidase 4		62
1834	UQCRC1		158820	ubiquinol-cytochrome c reductase core protein I		33
1835	UROD		158816	uroporphyrinogen decarboxylase		11
1836	UQCRC2	440.103	158819	ubiquinol-cytochrome c reductase core protein II	0.504993	63	0.0144667	14.8413	16.3913
1837	USF1		158814	upstream transcription factor 1		45
1838	USP1		158811	ubiquitin specific peptidase 1		33
1839	VARS		158804	valyl-tRNA synthetase		56
1840	KDM6A		158807	lysine demethylase 6A		35
1841	VAV2		158801	vav guanine nucleotide exchange factor 2		52
1842	VASP		158803	vasodilator-stimulated phosphoprotein		53
1843	VAV1	291.833	158802	vav guanine nucleotide exchange factor 1	0.48895	51	0.00860311	13.8039	14.7509
1844	VCP	6604.25	158797	valosin containing protein	0.561311	233	0.0602309	39.3605	82.6662
1845	VDAC1	573.639	158796	voltage dependent anion channel 1	0.506921	62	0.0129348	11.9355	13.555
1846	VCAM1	5892.65	158799	vascular cell adhesion molecule 1	0.577174	285	0.0783491	39.214	97.0608
1847	VCL	393.846	158798	vinculin	0.51704	77	0.0224326	20.4675	22.0859
1848	VDAC2	287.739	158795	voltage dependent anion channel 2	0.502841	50	0.0127686	12.7	13.3514
1849	VEGFC		158788	vascular endothelial growth factor C		3
1850	VDR	225.167	158791	vitamin D (1,25- dihydroxyvitamin D3) receptor	0.489627	45	0.00845193	14.9556	15.7005
1851	VEGFA		158790	vascular endothelial growth factor A		18
1852	EZR	487.595	158784	ezrin	0.512301	66	0.0154972	14.0758	15.2727
1853	VHL	4432.23	158786	von Hippel-Lindau tumor suppressor	0.553702	209	0.0558727	30.3923	54.9839
1854	VIM	2004.78	158783	vimentin	0.530735	124	0.0319068	19.8065	26.875
1855	VRK1		158773	vaccinia related kinase 1		41
1856	VRK2		158772	vaccinia related kinase 2		24
1857	TRPV1		158774	transient receptor potential cation channel subfamily V member 1		9
1858	VTN		158769	vitronectin		62
1859	WAS	92.423	158765	Wiskott-Aldrich syndrome	0.452685	30	0.00464207	9.83333	10.1724
1860	WARS		158766	tryptophanyl-tRNA synthetase		45
1861	EIF4H		158761	eukaryotic translation initiation factor 4H		42
1862	WIPF1		158763	WAS/WASL interacting protein family member 1		30
1863	CORO2A		158757	coronin 2A		21
1864	WEE1		158756	WEE1 G2 checkpoint kinase		34
1865	WHSC1	102.557	158753	Wolf-Hirschhorn syndrome candidate 1	0.491894	56	0.0184958	20.6071	21.0304
1866	WNT2		158750	member 2;Wnt family member 2		4
1867	SPOP		158733	speckle type BTB/POZ protein		32
1868	SPARCL1		158734	SPARC like 1		5
1869	TAGLN2	382.747	158731	transgelin 2	0.502841	58	0.0143273	13.7069	14.4743
1870	STX7		158724	syntaxin 7		36
1871	EEA1		158727	early endosome antigen 1		35
1872	BCAR3	170.013	158726	breast cancer anti-estrogen resistance 3	0.473684	34	0.00691953	3.20588	3.30303
1873	STK24		158716	serine/threonine kinase 24		54
1874	LTBP4		158718	latent transforming growth factor beta binding protein 4		9
1875	RECK		158713	reversion inducing cysteine rich protein with kazal motifs		11
1876	NR0B2		158715	nuclear receptor subfamily 0 group B member 2		51
1877	DYRK2		158704	dual specificity tyrosine phosphorylation regulated kinase 2		39
1878	NCK2	270.895	158707	NCK adaptor protein 2	0.46743	37	0.00492987	7.54054	7.85529
1879	CUL3	18679	158697	cullin 3	0.626549	430	0.110537	55.4465	214.336
1880	CUL2	3388.1	158696	cullin 2	0.557773	222	0.0669572	39.8559	72.8971
1881	CUL4B	1939.38	158699	cullin 4B	0.541837	166	0.0523329	37.6988	52.1979
1882	CUL4A	1604.37	158698	cullin 4A	0.535013	144	0.0437398	31.7708	41.5257
1883	CUL1	9327.94	158695	cullin 1	0.589672	325	0.0923394	54.5692	147.783
1884	SMARCA5	553.179	158685	SWI/SNF related, matrix associated, actin dependent regulator of chromatin, subfamily a, member 5	0.518555	102	0.0323736	32.4608	36.0844
1885	SUPT3H		158687	SPT3 homolog, SAGA and STAGA complex component		25
1886	OGT		158681	O-linked N-acetylglucosamine (GlcNAc) transferase		58
1887	SORBS2		158683	sorbin and SH3 domain containing 2		47
1888	IRS4	757.794	158682	insulin receptor substrate 4	0.515284	73	0.0186861	14.7945	16.4333
1889	RAE1	257.756	158677	ribonucleic acid export 1	0.502603	45	0.0117846	8.8	9.07162
1890	OFD1	680.173	158676	oral-facial-digital syndrome 1	0.507891	66	0.0116825	12.303	14.7406
1891	SEMA7A		158675	semaphorin 7A (John Milton Hagen blood group)		5
1892	MAP4K3		158668	mitogen-activated protein kinase kinase kinase kinase 3		13
1893	PPM1D		158666	protein phosphatase, Mg2+/Mn2+ dependent 1D		24
1894	RANBP3		158662	RAN binding protein 3		33
1895	PIK3R3	122.464	158657	phosphoinositide-3-kinase regulatory subunit 3	0.476875	36	0.00585871	12.8056	13.2163
1896	ENC1		158653	ectodermal-neural cortex 1		12
1897	PARG		158655	poly(ADP-ribose) glycohydrolase		11
1898	CNTNAP1		158654	contactin associated protein 1		11
1899	LIPF		158647	lipase F, gastric type		7
1900	IKBKG	2897.54	158643	inhibitor of kappa light polypeptide gene enhancer in B-cells, kinase gamma	0.540183	161	0.0379354	28.4037	46.0555
1901	IKBKAP		158642	inhibitor of kappa light polypeptide gene enhancer in B-cells, kinase complex-associated protein		52
1902	DGKZ		158637	diacylglycerol kinase zeta		20
1903	CYP4F2		158633	cytochrome P450 family 4 subfamily F member 2		5
1904	KRTAP10-7		142248	keratin associated protein 10-7		53
1905	COPS3		158629	COP9 signalosome subunit 3		58
1906	KRTAP10-11		142245	keratin associated protein 10-11		36
1907	YBX3	182.978	158631	Y-box binding protein 3	0.50118	60	0.0226259	15.35	15.678
1908	KRTAP10-9		142247	keratin associated protein 10-9		36
1909	KRTAP10-3		142241	keratin associated protein 10-3		59
1910	CBX4	302.843	158627	chromobox 4	0.495798	72	0.0202406	23.3611	24.5416
1911	API5		158623	apoptosis inhibitor 5		35
1912	LMO4		158619	LIM domain only 4		36
1913	MAPKAPK5		158612	mitogen-activated protein kinase-activated protein kinase 5		23
1914	BHLHE40		158609	basic helix-loop-helix family member e40		49
1915	PIAS1	352.237	158608	protein inhibitor of activated STAT 1	0.505474	59	0.0118829	15.4746	16.0881
1916	DENR		158601	density-regulated protein		13
1917	DEGS1		158602	delta(4)-desaturase, sphingolipid 1		17
1918	YARS		158598	tyrosyl-tRNA synthetase		36
1919	KHSRP	200.305	158593	KH-type splicing regulatory protein	0.506921	54	0.0209639	12.463	12.8096
1920	AKR7A2		158590	member A2;aldo-keto reductase family 7, member A2		16
1921	TNFSF11		158572	tumor necrosis factor superfamily member 11		21
1922	SLC25A12		158568	solute carrier family 25 member 12		15
1923	RUVBL1	1321.3	158566	RuvB like AAA ATPase 1	0.529148	120	0.0326107	23.9583	29.8694
1924	SYNGAP1		158557	synaptic Ras GTPase activating protein 1		12
1925	USO1		158559	USO1 vesicle transport factor		45
1926	GMPS		158555	guanine monophosphate synthase		35
1927	CFLAR		158551	CASP8 and FADD like apoptosis regulator		53
1928	KSR1		158544	kinase suppressor of ras 1		27
1929	HDAC3	911.423	158547	histone deacetylase 3	0.526786	121	0.0321472	32.281	38.8075
1930	TSC22D1	398.058	158541	TSC22 domain family member 1	0.498592	49	0.0103177	7.16327	7.68603
1931	KAT2B	1030.33	158540	lysine acetyltransferase 2B	0.522638	114	0.0278472	27.5614	34.9217
1932	ASAP2		158537	ArfGAP with SH3 domain, ankyrin repeat and PH domain 2		22
1933	CDK5R1		158539	cyclin-dependent kinase 5, regulatory subunit 1 (p35)		33
1934	NR1I2		158535	nuclear receptor subfamily 1 group I member 2;roup I member 2		40
1935	PER2		158528	period circadian clock 2		17
1936	LDB1		158531	LIM domain binding 1		18
1937	SYNJ2		158524	synaptojanin 2		11
1938	SYNJ1		158527	synaptojanin 1		23
1939	ARHGEF7		158522	Rho guanine nucleotide exchange factor 7		39
1940	SGPL1		158517	sphingosine-1-phosphate lyase 1		24
1941	FUBP1	175.852	158516	far upstream element binding protein 1	0.500236	43	0.0150002	11.7674	12.1111
1942	SQSTM1	1658.6	158518	sequestosome 1	0.526003	109	0.023988	19.5321	26.0248
1943	CDC16		158515	cell division cycle 16		40
1944	ZPR1		158514	ZPR1 zinc finger		41
1945	MCM3AP		158509	minichromosome maintenance complex component 3 associated protein		25
1946	EIF2B4		158508	eukaryotic translation initiation factor 2B subunit delta		21
1947	EIF2B5		158505	eukaryotic translation initiation factor 2B subunit epsilon		20
1948	EIF2S2		158504	eukaryotic translation initiation factor 2 subunit beta		53
1949	EIF2B3		158507	eukaryotic translation initiation factor 2B subunit gamma		32
1950	EIF2B2		158506	eukaryotic translation initiation factor 2B subunit beta		38
1951	MTMR3		158501	myotubularin related protein 3		13
1952	CPNE1		158497	copine 1		27
1953	AP1S2		158496	adaptor related protein complex 1 sigma 2 subunit		17
1954	CCNA1	221.892	158498	cyclin A1	0.500471	47	0.0112215	11.7021	12.0695
1955	AP1G2		158495	adaptor related protein complex 1 gamma 2 subunit		14
1956	AP1M1		158494	adaptor related protein complex 1 mu 1 subunit		36
1957	TIMELESS		158487	timeless circadian clock		14
1958	BCL10		158486	B-cell CLL/lymphoma 10		59
1959	HERC2	565.531	158482	HECT and RLD domain containing E3 ubiquitin protein ligase 2	0.503318	54	0.010562	9.46296	10.0024
1960	FOXH1		158478	forkhead box H1		28
1961	SKAP2		158472	src kinase associated phosphoprotein 2		16
1962	FUBP3		158469	far upstream element binding protein 3		48
1963	WASF1		158471	WAS protein family member 1		31
1964	AP3D1		158465	adaptor related protein complex 3 delta 1 subunit		31
1965	BTRC	1755.89	158463	beta-transducin repeat containing E3 ubiquitin protein ligase	0.527571	118	0.0256708	20.822	28.7154
1966	HIST1H3F	2253.18	158462	histone cluster 1, H3f	0.557773	224	0.0604494	49.8839	98.3687
1967	H1FX		158459	H1 histone family member X		35
1968	RPS6KA4		158452	ribosomal protein S6 kinase A4		13
1969	WASL		158454	Wiskott-Aldrich syndrome like		61
1970	SELENBP1		158448	selenium binding protein 1		21
1971	LIMD1		158445	LIM domains containing 1		22
1972	TAF1B		158437	TATA-box binding protein associated factor, RNA polymerase I subunit B		54
1973	TAF1A		158436	TATA-box binding protein associated factor, RNA polymerase I subunit A		42
1974	TAF1C		158438	TATA-box binding protein associated factor, RNA polymerase I subunit C		17
1975	MAP3K14	588.328	158433	mitogen-activated protein kinase kinase kinase 14	0.519824	108	0.0363258	35.5556	38.3962
1976	SOCS3		158432	suppressor of cytokine signaling 3		62
1977	RNF8		158428	ring finger protein 8		51
1978	NAT8		158426	N-acetyltransferase 8 (putative)		2
1979	SUMO4	178.235	142037	itin-like modifier 4;small ubiquitin-like modifier 4	0.496726	48	0.0111964	7.77083	7.94755
1980	UBE2M		158416	ubiquitin conjugating enzyme E2 M		52
1981	RPL14	699.28	158413	ribosomal protein L14	0.533937	150	0.0589993	70.3667	86.2059
1982	DOK2		158412	docking protein 2		28
1983	SPAG9		158415	sperm associated antigen 9		27
1984	C6orf120		142025	chromosome 6 open reading frame 120		5
1985	AIP		158409	aryl hydrocarbon receptor interacting protein		31
1986	PSTPIP2		158408	proline-serine-threonine phosphatase interacting protein 2		7
1987	SH2D2A		158411	SH2 domain containing 2A		31
1988	NFS1		158404	NFS1 cysteine desulfurase		13
1989	PSTPIP1		158407	proline-serine-threonine phosphatase interacting protein 1		51
1990	PRC1		158403	protein regulator of cytokinesis 1		31
1991	WT1		158387	Wilms tumor 1		26
1992	XPC		158373	xeroderma pigmentosum, complementation group C		56
1993	XPNPEP1		158372	X-prolyl aminopeptidase (aminopeptidase P) 1, soluble		39
1994	XPA		158374	xeroderma pigmentosum, complementation group A		40
1995	XRCC1		158369	X-ray repair complementing defective repair in Chinese hamster cells 1		52
1996	XPO1	10082.1	158370	exportin 1	0.571275	266	0.0631498	35.297	90.9101
1997	XRCC5	1575.5	158365	X-ray repair complementing defective repair in Chinese hamster cells 5	0.534205	140	0.0408484	29.7357	39.7691
1998	XRCC3	126.81	158367	X-ray repair complementing defective repair in Chinese hamster cells 3	0.478594	33	0.00692273	3.63636	3.75
[truncated: 2,344 more rows]
