# Supplementary material for: Oridonin suppresses gastric cancer SGC‐7901 cell proliferation by targeting the TNF‐alpha/androgen receptor/TGF‐beta signalling pathway axis
Source: J Cell Mol Med. 2023 Jul 11;27(18):2661–74. doi: 10.1111/jcmm.17841 (PMC10494293; doi:10.1111/jcmm.17841)
Supplement: Supplementary file 6 — Table S6. [file JCMM-27-2661-s004.xlsx]

## Sheet: Sheet1
TABLE S6 Hub targets of oridonin in gastric cancer
serial number	name	Betweenness	Description	Closeness	Degree	Eigenvector	LAC	Network
1	RPS16	738.325	ribosomal protein S16	0.537449	152	0.0586937	71.1776	86.473
2	RPS13	485.28	ribosomal protein S13	0.530735	133	0.0531875	70.5639	78.8963
3	RPS14	1062.46	ribosomal protein S14	0.539634	163	0.0621043	66.4049	84.4122
4	PPP1CC	849.767	protein phosphatase 1 catalytic subunit gamma	0.522895	95	0.025143	20.7053	24.3406
5	RPS11	554.92	ribosomal protein S11	0.52994	137	0.0529986	67.3796	77.2134
6	CCT6A	493.339	chaperonin containing TCP1 subunit 6A	0.521099	91	0.0271684	25.2198	28.1696
7	PPP2CA	1159.39	protein phosphatase 2 catalytic subunit alpha	0.525223	103	0.0257446	19.1942	23.2338
8	PABPC1	1810.75	poly(A) binding protein cytoplasmic 1	0.541009	165	0.056866	44.3091	59.4358
9	RPS27	441.264	ribosomal protein S27	0.521611	108	0.0412878	57.1944	60.1674
10	RPS15A	610.106	ribosomal protein S15a	0.533668	144	0.0541464	69.3056	82.4913
11	PPP2R1A	848.511	protein phosphatase 2 regulatory subunit A, alpha	0.523411	95	0.0284905	20.7579	23.4249
12	RPS19	596.542	ribosomal protein S19	0.53047	133	0.0514726	66.3459	74.2554
13	BTRC	1755.89	beta-transducin repeat containing E3 ubiquitin protein ligase	0.527571	118	0.0256708	20.822	28.7154
14	RPS20	535.776	ribosomal protein S20	0.531	132	0.052884	65.6818	72.6084
15	HIST1H3F	2253.18	histone cluster 1, H3f	0.557773	224	0.0604494	49.8839	98.3687
16	PRMT1	596.647	protein arginine methyltransferase 1;yltransferase 1	0.519569	92	0.0328222	28.6304	30.3732
17	RPS18	604.86	ribosomal protein S18	0.530205	133	0.0533772	65.9248	72.936
18	CD81	1606.96	CD81 molecule	0.529148	140	0.0415374	27.3071	34.0895
19	SF3A1	737.666	splicing factor 3a subunit 1	0.521355	105	0.0316499	29.7905	34.7459
20	STUB1	1595.24	STIP1 homology and U-box containing protein 1	0.528358	118	0.0244785	23.8729	32.2096
21	RPS27A	3277.28	ribosomal protein S27a	0.544336	175	0.0514368	36.9143	55.3384
22	MAP3K14	588.328	mitogen-activated protein kinase kinase kinase 14	0.519824	108	0.0363258	35.5556	38.3962
23	CDK1	1904.86	cyclin-dependent kinase 1	0.533668	135	0.0350257	26.7407	37.5754
24	RPL14	699.28	ribosomal protein L14	0.533937	150	0.0589993	70.3667	86.2059
25	CDC5L	5546.9	cell division cycle 5 like	0.562202	236	0.0594102	39.1059	85.2277
26	KPNB1	908.83	karyopherin subunit beta 1	0.524444	105	0.0314982	21.1524	25.1477
27	KPNA2	766.299	karyopherin subunit alpha 2	0.520844	89	0.0263827	18.9326	21.2517
28	KAT5	1197.47	lysine acetyltransferase 5	0.526786	118	0.0315321	29.8898	36.0956
29	NOP56	685.07	NOP56 ribonucleoprotein	0.522638	120	0.0430288	47.6583	53.3393
30	SET	974.056	SET nuclear proto-oncogene	0.523153	101	0.0294285	23.7426	27.2616
31	YWHAE	2680.68	tyrosine 3-monooxygenase/tryptophan 5-monooxygenase activation protein epsilon	0.544336	174	0.0516729	38.1839	56.5436
32	YWHAG	2687.65	tyrosine 3-monooxygenase/tryptophan 5-monooxygenase activation protein gamma	0.54156	164	0.0446294	33.3049	51.3083
33	YWHAB	1634.24	tyrosine 3-monooxygenase/tryptophan 5-monooxygenase activation protein beta	0.531266	127	0.0324752	26.6772	35.9494
34	XPO1	10082.1	exportin 1	0.571275	266	0.0631498	35.297	90.9101
35	SFPQ	1196.44	splicing factor proline/glutamine-rich	0.529148	122	0.0358509	28.623	35.5442
36	XRCC5	1575.5	X-ray repair complementing defective repair in Chinese hamster cells 5	0.534205	140	0.0408484	29.7357	39.7691
37	SRSF1	685.6	serine/arginine-rich splicing factor 1	0.524444	103	0.0334538	32.9223	37.9818
38	CDK2	14308.4	cyclin-dependent kinase 2	0.6	355	0.0907174	45.0958	146.457
39	CDKN2A	732.785	cyclin-dependent kinase inhibitor 2A	0.519315	87	0.0240343	18.1839	20.1194
40	CCT2	818.032	chaperonin containing TCP1 subunit 2	0.526003	108	0.0341488	29.2315	34.0031
41	CCT7	599.222	chaperonin containing TCP1 subunit 7	0.519569	83	0.0242107	21.759	23.8879
42	MAPK1	2241.76	mitogen-activated protein kinase 1	0.533937	137	0.029427	25.3577	38.9101
43	CCT4	534.257	chaperonin containing TCP1 subunit 4	0.522124	94	0.0289154	24.3511	27.1579
44	PRKDC	2213.81	protein kinase, DNA-activated, catalytic polypeptide	0.540733	162	0.0471135	32.2654	46.0052
45	SF1	517.495	splicing factor 1	0.515034	80	0.0233259	19.8875	21.4846
46	CDK9	923.59	cyclin-dependent kinase 9	0.522381	98	0.0239097	18.0612	21.3456
47	CDKN1A	1594.86	cyclin-dependent kinase inhibitor 1A	0.529412	123	0.0307169	22.6667	30.8038
48	YWHAZ	7464.92	tyrosine 3-monooxygenase/tryptophan 5-monooxygenase activation protein zeta	0.57561	280	0.0757491	50.4536	118.549
49	CUL5	2344.26	cullin 5	0.550259	198	0.0631853	42.2626	66.7628
50	AHSA1	801.853	shock 90kDa protein ATPase homolog 1 (yeast);AHA1, activator of heat shock 90kDa protein ATPase homolog 1 (yeast)	0.521099	98	0.0303387	21.6735	24.2027
51	CSNK2A3	1796.36	casein kinase 2 alpha 3	0.537994	151	0.0409198	30.0132	42.3747
52	SHC1	1938.8	SHC (Src homology 2 domain containing) transforming protein 1	0.530205	126	0.0259842	24.9444	39.7025
53	MAPK3	1186.31	mitogen-activated protein kinase 3	0.523153	99	0.0215827	18.1818	22.9201
54	RPSA	886.444	ribosomal protein SA	0.534474	144	0.0545242	60.8611	71.5974
55	PRPF8	462.62	pre-mRNA processing factor 8	0.519062	91	0.0306331	29.2747	31.6117
56	CFL1	666.593	cofilin 1	0.518808	85	0.0232347	19.4235	22.1378
57	NCOA3	762.624	nuclear receptor coactivator 3	0.517544	87	0.0199567	20.2184	23.9567
58	DNAJA1	990.527	DnaJ heat shock protein family (Hsp40) member A1	0.525223	105	0.0295303	21.5333	25.2211
59	HSPA4	3255.23	heat shock protein family A (Hsp70) member 4	0.543223	169	0.0433008	29.5266	48.1164
60	HSPA5	5428.35	heat shock protein family A (Hsp70) member 5	0.563097	239	0.0665543	44.0962	89.0431
61	HSPA1L	530.606	heat shock protein family A (Hsp70) member 1 like	0.521867	93	0.0259699	19.7312	22.4277
62	HSPA1A	1696.41	heat shock protein family A (Hsp70) member 1A	0.537722	149	0.0415407	27.0336	37.9462
63	HSPA1B	1696.41	heat shock protein family A (Hsp70) member 1B	0.537722	149	0.0415407	27.0336	37.9462
64	HSP90AA1	10274.1	heat shock protein 90kDa alpha family class A member 1	0.578747	290	0.0695919	44.8759	122.361
65	UBL4A	2090.74	ubiquitin like 4A	0.54156	168	0.0530614	40.8929	56.2417
66	HSPB1	1813.38	heat shock protein family B (small) member 1	0.532865	132	0.0365718	27.5985	36.0828
67	KHDRBS1	1130.68	KH domain containing, RNA binding, signal transduction associated 1	0.521611	100	0.0268929	20.69	24.914
68	HSPA8	4836.45	heat shock protein family A (Hsp70) member 8	0.560127	229	0.0605223	41.9345	83.8987
69	HSPA9	1752.93	heat shock protein family A (Hsp70) member 9	0.537178	147	0.0421597	25.5102	35.705
70	RPL23	1041.91	ribosomal protein L23	0.536364	149	0.054098	63.9396	78.399
71	HSPD1	1216.42	heat shock protein family D (Hsp60) member 1	0.530205	124	0.0413958	30.0806	35.2939
72	EFTUD2	447.321	elongation factor Tu GTP binding domain containing 2	0.517796	87	0.0289539	27.931	29.8316
73	CDC37	1397.18	cell division cycle 37	0.526264	110	0.0264041	21.9545	28.3214
74	HSP90AB1	7421.07	heat shock protein 90kDa alpha family class B member 1	0.567611	254	0.0643817	40.8228	94.7823
75	CREBBP	2625.25	CREB binding protein	0.540183	167	0.0368006	36.6647	62.9621
76	SMARCA4	1479.57	SWI/SNF related, matrix associated, actin dependent regulator of chromatin, subfamily a, member 4	0.532598	136	0.0364184	34.3088	47.8704
77	CEP250	1263.24	centrosomal protein 250	0.532064	142	0.046527	30.4225	35.2394
78	ICAM1	638.53	intercellular adhesion molecule 1	0.516035	114	0.0381179	30.5263	32.8497
79	SUPT16H	530.764	SPT16 homolog, facilitates chromatin remodeling subunit;nit	0.517544	87	0.0272918	22.4483	24.4216
80	COMMD3-BMI1	1345.92	COMMD3-BMI1 readthrough	0.531266	135	0.0339841	24.2741	32.0009
81	TBK1	584.711	TANK binding kinase 1	0.517544	80	0.0220482	21.1625	22.8837
82	CRK	1522.83	v-crk avian sarcoma virus CT10 oncogene homolog	0.525223	107	0.0223413	21.028	31.1809
83	SMN2	643.96	survival of motor neuron 2, centromeric	0.519315	100	0.0291305	22.45	25.1421
84	PHB	961.917	prohibitin	0.521355	90	0.0266632	19.3333	22.4463
85	SMARCC1	486.052	SWI/SNF related, matrix associated, actin dependent regulator of chromatin subfamily c member 1	0.517796	85	0.0230441	24.0353	26.6177
86	SMARCC2	596.918	SWI/SNF related, matrix associated, actin dependent regulator of chromatin subfamily c member 2	0.518302	90	0.0239139	21.8667	24.8817
87	SMN1	643.96	survival of motor neuron 1, telomeric	0.519315	100	0.0291305	22.45	25.1421
88	HIST4H4	906.278	histone cluster 4, H4	0.538813	155	0.0461961	31	44.9509
89	HIST1H4I	906.278	histone cluster 1, H4i	0.538813	155	0.0461961	31	44.9509
90	IGSF8	921.909	immunoglobulin superfamily member 8	0.518808	127	0.0408461	30.3465	34.2229
91	HIST3H3	863.711	histone cluster 3, H3	0.524186	114	0.0298104	29.9825	37.0075
92	CSNK2A1	1796.36	casein kinase 2 alpha 1	0.537994	151	0.0409198	30.0132	42.3747
93	AURKA	1834.97	aurora kinase A	0.532064	131	0.0362757	24.7786	30.7862
94	EMD	854.371	emerin	0.518049	83	0.0238284	18.0964	19.7515
95	STAU1	2873.92	staufen double-stranded RNA binding protein 1	0.549121	192	0.0556495	36.0625	59.3776
96	CSNK2B	1007.45	casein kinase 2 beta	0.522895	96	0.0243818	18.3229	21.1448
97	CBL	1920.04	Cbl proto-oncogene, E3 ubiquitin protein ligase	0.527833	123	0.0231167	26.0488	43.7089
98	ENO1	555.584	enolase 1	0.51704	81	0.0257763	20.1975	22.8869
99	HIST1H3C	2253.18	histone cluster 1, H3c	0.557773	224	0.0604494	49.8839	98.3687
100	HIST1H3E	2253.18	histone cluster 1, H3e	0.557773	224	0.0604494	49.8839	98.3687
101	PKM	831.705	pyruvate kinase, muscle	0.524704	104	0.0325589	25.75	30.1384
102	HIST1H3A	2253.18	histone cluster 1, H3a	0.557773	224	0.0604494	49.8839	98.3687
103	EP300	6619.09	E1A binding protein p300	0.563097	240	0.0541828	41.675	98.0466
104	U2AF2	3590.86	U2 small nuclear RNA auxiliary factor 2	0.554859	211	0.0570786	41.0853	79.4582
105	CTNNB1	5587.41	catenin beta 1	0.549121	190	0.0404888	25.5895	52.8211
106	IKBKB	800.246	inhibitor of kappa light polypeptide gene enhancer in B-cells, kinase beta	0.521867	97	0.0220195	23.8454	28.4475
107	HIST1H3I	2253.18	histone cluster 1, H3i	0.557773	224	0.0604494	49.8839	98.3687
108	HIST1H3G	2253.18	histone cluster 1, H3g	0.557773	224	0.0604494	49.8839	98.3687
109	HIST1H4D	906.278	histone cluster 1, H4d	0.538813	155	0.0461961	31	44.9509
110	HIST1H4F	906.278	histone cluster 1, H4f	0.538813	155	0.0461961	31	44.9509
111	RAD21	1042.72	RAD21 cohesin complex component	0.528621	130	0.0423944	28.4769	33.5324
112	HIST1H3D	2253.18	histone cluster 1, H3d	0.557773	224	0.0604494	49.8839	98.3687
113	HIST1H3J	2253.18	histone cluster 1, H3j	0.557773	224	0.0604494	49.8839	98.3687
114	HIST1H3H	2253.18	histone cluster 1, H3h	0.557773	224	0.0604494	49.8839	98.3687
115	SIRT7	6061.03	sirtuin 7	0.568522	258	0.0674533	34.9767	81.0068
116	HIST1H4K	906.278	histone cluster 1, H4k	0.538813	155	0.0461961	31	44.9509
117	ILF3	1383.05	interleukin enhancer binding factor 3	0.540458	164	0.0608819	51.6524	64.761
118	SNW1	6257.61	SNW domain containing 1	0.560422	230	0.0543061	35.4783	79.1704
119	HIST1H4J	906.278	histone cluster 1, H4j	0.538813	155	0.0461961	31	44.9509
120	HIST1H4L	906.278	histone cluster 1, H4l	0.538813	155	0.0461961	31	44.9509
121	HIST1H4B	906.278	histone cluster 1, H4b	0.538813	155	0.0461961	31	44.9509
122	HIST1H3B	2253.18	histone cluster 1, H3b	0.557773	224	0.0604494	49.8839	98.3687
123	HIST1H4A	906.278	histone cluster 1, H4a	0.538813	155	0.0461961	31	44.9509
124	HIST1H4C	906.278	histone cluster 1, H4c	0.538813	155	0.0461961	31	44.9509
125	HIST1H4H	906.278	histone cluster 1, H4h	0.538813	155	0.0461961	31	44.9509
126	ILF2	1051.44	interleukin enhancer binding factor 2	0.534743	144	0.0522527	45.2778	53.9368
127	DAXX	1447.93	death-domain associated protein	0.520844	110	0.0268844	24.1818	30.3612
128	HIST1H4E	906.278	histone cluster 1, H4e	0.538813	155	0.0461961	31	44.9509
129	HIST2H4A	906.278	histone cluster 2, H4a	0.538813	155	0.0461961	31	44.9509
130	RANBP2	559.108	RAN binding protein 2	0.516788	81	0.0238523	20.2593	21.7977
131	APP	11945.9	amyloid beta precursor protein	0.569437	260	0.0573319	29.3385	77.5617
132	DBN1	814.867	drebrin 1	0.521867	96	0.0242256	23.2917	28.6284
133	KDM1A	927.921	lysine demethylase 1A	0.519824	94	0.0238237	23.6383	27.9059
134	RB1	1917.59	retinoblastoma 1	0.531532	132	0.0282796	25.8864	37.8728
135	AR	3663.82	androgen receptor	0.54239	167	0.0334444	28.0479	50.7456
136	FN1	12955.3	fibronectin 1	0.604784	369	0.0965969	47.0705	155.978
137	TCP1	524.924	t-complex 1	0.521611	93	0.0295873	25.2473	27.8829
138	DDX3X	841.235	DEAD-box helicase 3, X-linked	0.527571	116	0.0391597	25.5776	29.435
139	DDX5	1789.91	DEAD-box helicase 5	0.538813	155	0.0484183	35.0129	47.0411
140	DHX9	1336.47	DEAH-box helicase 9	0.537178	153	0.0515083	41.5882	53.8498
141	DDB1	1436.27	damage specific DNA binding protein 1	0.528358	121	0.0343515	22.9835	29.7403
142	RBBP4	1064.61	retinoblastoma binding protein 4	0.527571	121	0.0364186	35.3223	42.7066
143	ITGA4	8338.6	integrin subunit alpha 4	0.586093	313	0.0847886	44.0735	118.473
144	DCUN1D1	592.467	defective in cullin neddylation 1 domain containing 1	0.523153	103	0.0338459	28.8447	31.4086
145	EIF6	924.083	eukaryotic translation initiation factor 6	0.519824	96	0.0280699	21.2812	24.4456
146	RELA	2574.44	v-rel avian reticuloendotheliosis viral oncogene homolog A	0.537449	150	0.0331338	27.48	42.6951
147	DHX15	453.025	DEAH-box helicase 15	0.520588	100	0.0353256	30.44	33.1011
148	DDX21	525.203	DEAD-box helicase 21	0.520844	100	0.036059	26.14	28.1921
149	AURKB	1280.34	aurora kinase B	0.524704	103	0.0286934	19.9709	24.1897
150	BMI1	1345.92	BMI1 proto-oncogene, polycomb ring finger	0.531266	135	0.0339841	24.2741	32.0009
151	JUN	1557.7	jun proto-oncogene	0.529148	122	0.0253337	25.2787	35.2135
152	EIF4A3	1091.98	eukaryotic translation initiation factor 4A3	0.537449	154	0.0516722	42.3961	55.4105
153	BRCA1	7029.9	breast cancer 1	0.563097	239	0.0523122	33.3347	80.7814
154	MATR3	495.666	matrin 3	0.521355	101	0.0331682	32.2277	35.4815
155	RUVBL2	1464.52	RuvB like AAA ATPase 2	0.531266	128	0.0376489	27.3359	34.4272
156	FBL	540.237	fibrillarin	0.524186	109	0.0407635	36.8624	40.3973
157	CUL7	9177.86	cullin 7	0.593296	335	0.0871343	42.5104	127.788
158	LMNA	1113.08	lamin A/C	0.527571	115	0.0342808	26.5652	31.8005
159	PML	1595.31	promyelocytic leukemia	0.527833	117	0.0253484	23.0427	31.0754
160	C1QBP	957.712	complement component 1, q subcomponent binding protein	0.520078	92	0.026882	19.9022	22.6058
161	TOP2A	449.297	topoisomerase (DNA) II alpha	0.517544	87	0.0283098	22.1264	23.4116
162	TOP1	775.001	topoisomerase (DNA) I	0.525223	112	0.0372221	32.2589	36.7925
163	TP53	22286.5	tumor protein p53	0.617083	404	0.0966312	51.8292	195.558
164	TNFRSF1A	1394.65	tumor necrosis factor receptor superfamily member 1A	0.523669	113	0.0248858	20.1504	28.194
165	ESR1	16115.6	estrogen receptor 1	0.600679	357	0.0885908	47.1933	153.857
166	TUBA1C	824.248	tubulin alpha 1c	0.526264	109	0.0321878	25.7706	30.6579
167	EZH2	2022.6	enhancer of zeste 2 polycomb repressive complex 2 subunit	0.537178	154	0.0403841	31.4221	45.1845
168	TP53BP1	764.868	tumor protein p53 binding protein 1	0.519569	96	0.0260828	22.9479	25.756
169	EWSR1	4769.54	EWS RNA binding protein 1	0.551402	200	0.0516102	31.295	58.8415
170	TRAF2	1035.22	TNF receptor associated factor 2	0.522638	99	0.0212662	23.0303	29.492
171	SMAD2	1849.3	SMAD family member 2	0.530205	125	0.0264108	21.456	31.1687
172	HSP90B1	705.865	heat shock protein 90kDa beta family member 1	0.518555	81	0.0255912	21.358	23.722
173	YWHAQ	4617.44	tyrosine 3-monooxygenase/tryptophan 5-monooxygenase activation protein theta	0.553413	206	0.0530849	33.9854	63.0901
174	COPS6	882.296	COP9 signalosome subunit 6	0.526264	113	0.0350962	29.9204	34.1214
175	TRAF6	6399.86	TNF receptor associated factor 6	0.554569	210	0.041711	25.0762	58.9139
176	SMAD3	2281.69	SMAD family member 3	0.534205	137	0.0281009	25.292	40.1404
177	MYC	6799.9	v-myc avian myelocytomatosis viral oncogene homolog	0.562798	238	0.0511684	30.0714	72.6582
178	TARDBP	1723.1	TAR DNA binding protein	0.542945	176	0.0589966	49.1193	69.6428
179	MAGOH	990.244	mago homolog, exon junction complex core component	0.524186	130	0.0388943	25.5769	31.5832
180	COPS5	7635.47	COP9 signalosome subunit 5	0.58804	319	0.0922925	53.9875	141.888
181	PSMA6	635.284	proteasome subunit alpha 6	0.517796	89	0.0210439	25.8876	31.5143
182	PSMA3	1325.16	proteasome subunit alpha 3	0.52994	125	0.029986	29.6	42.1477
183	TUBA1A	1400.74	tubulin alpha 1a	0.527571	113	0.028438	20.5929	25.7463
184	SUZ12	2875.27	SUZ12 polycomb repressive complex 2 subunit	0.546296	186	0.0453077	30.9247	53.9507
185	UCHL5	773.486	ubiquitin C-terminal hydrolase L5	0.519315	92	0.0209488	20.9239	25.3354
186	MYH9	1503.56	hain 9, non-muscle;myosin, heavy chain 9, non-muscle	0.5334	135	0.036107	30.3111	43.8512
187	SF3B3	684.53	splicing factor 3b subunit 3	0.523411	106	0.0353783	33.2264	37.6147
188	SF3B1	846.688	splicing factor 3b subunit 1	0.527047	118	0.0390951	33.4831	40.2547
189	CCDC8	4867.17	coiled-coil domain containing 8	0.564593	244	0.0646614	32.8156	71.0581
190	PSMD4	1161.92	proteasome 26S subunit, non-ATPase 4	0.524963	103	0.0246058	26.4951	35.0984
191	PSMD2	1544.19	proteasome 26S subunit, non-ATPase 2	0.527571	117	0.0267656	25.2821	36.5601
192	NAP1L1	454.358	eosome assembly protein 1 like 1;nucleosome assembly protein 1 like 1	0.516286	79	0.0286619	23.8734	24.6015
193	HNRNPM	2047.05	heterogeneous nuclear ribonucleoprotein M	0.543501	171	0.0560312	44.9883	64.1178
194	SRRM2	1132.07	serine/arginine repetitive matrix 2	0.534205	140	0.0447651	36.8429	47.0656
195	PSMD1	560.564	proteasome 26S subunit, non-ATPase 1	0.517544	83	0.0209733	25.9398	29.9238
196	USP7	1691.96	ubiquitin specific peptidase 7 (herpes virus-associated)	0.528621	118	0.0281459	19.6186	25.6824
197	PSMC5	881.979	proteasome 26S subunit, ATPase 5	0.521611	92	0.0235843	27.3152	32.7987
198	NCOR1	862.069	nuclear receptor corepressor 1	0.517544	102	0.0255423	29.2059	35.1912
199	NCL	2466.58	nucleolin	0.545735	180	0.0584013	40.8278	58.7053
200	ABL1	2174.67	ABL proto-oncogene 1, non-receptor tyrosine kinase	0.531798	130	0.0287935	24.8692	37.9081
201	PTEN	1586.17	phosphatase and tensin homolog	0.527571	120	0.0312305	19.975	24.2982
202	LIMA1	657.377	LIM domain and actin binding 1	0.521611	95	0.0263573	25.8737	31.3601
203	EEF1G	510.384	eukaryotic translation elongation factor 1 gamma	0.515784	77	0.0265348	19.2208	20.2846
204	EEF2	989.195	eukaryotic translation elongation factor 2	0.526786	116	0.0405532	34.9655	39.5803
205	EEF1A1	4736.83	eukaryotic translation elongation factor 1 alpha 1	0.558947	225	0.0691234	46.48	82.8318
206	EEF1D	958.992	eukaryotic translation elongation factor 1 delta	0.520844	93	0.0264778	18.2043	20.4449
207	ARRB1	1848.22	arrestin beta 1	0.535282	142	0.0379385	22.3239	29.9935
208	EGFR	12245	epidermal growth factor receptor	0.576234	282	0.0566301	35.1631	110.021
209	IKBKE	2869.69	inhibitor of kappa light polypeptide gene enhancer in B-cells, kinase epsilon	0.53854	157	0.0348767	18.758	31.6329
210	ARRB2	3339.81	arrestin beta 2	0.551402	198	0.0541458	31.0404	53.7109
211	WDR5	680.639	WD repeat domain 5	0.519569	91	0.0279313	24.1758	26.2608
212	MDC1	671.453	mediator of DNA damage checkpoint 1	0.515534	85	0.0212578	18.5765	20.9639
213	MCM7	1184.85	minichromosome maintenance complex component 7	0.527571	115	0.0355019	28.6348	33.2672
214	MCM5	1946.51	minichromosome maintenance complex component 5	0.540183	165	0.0480514	33.6242	47.7899
215	EED	4384.09	embryonic ectoderm development	0.564894	246	0.0691934	42.6504	90.3281
216	MCM2	15148.7	minichromosome maintenance complex component 2	0.613518	394	0.105375	55.8503	188.804
217	MCM3	548.779	minichromosome maintenance complex component 3	0.519569	91	0.0308589	25.9451	27.7581
218	ATP5A1	791.617	ATP synthase, H+ transporting, mitochondrial F1 complex, alpha subunit 1, cardiac muscle;ex, alpha subunit 1, cardiac muscle	0.522638	101	0.0330511	26.3366	30.0588
219	MAP3K1	1500	mitogen-activated protein kinase kinase kinase 1	0.532865	136	0.0392084	26.2868	33.5538
220	CAD	845.603	carbamoyl-phosphate synthetase 2, aspartate transcarbamylase, and dihydroorotase	0.524704	105	0.0280719	24.5905	28.8688
221	MAP3K3	1360.22	mitogen-activated protein kinase kinase kinase 3	0.532331	134	0.0335843	22.4478	30.2277
222	ATP5B	620.415	ATP synthase, H+ transporting, mitochondrial F1 complex, beta polypeptide	0.518808	85	0.0269792	19.8471	21.9751
223	FLNA	1881.18	filamin A	0.535822	145	0.0404153	31.7724	47.3666
224	MDM2	5642.09	MDM2 proto-oncogene	0.553991	209	0.0495232	30.4306	61.6274
225	FBXW11	1099.49	F-box and WD repeat domain containing 11	0.523669	104	0.02597	19.3846	23.647
226	LRRK2	1718.01	leucine-rich repeat kinase 2	0.52994	127	0.0324223	21.5118	27.9904
227	CALM2	1675.37	calmodulin 2 (phosphorylase kinase, delta)	0.533668	138	0.0330505	25.7029	35.9532
228	CALM1	1675.37	calmodulin 1 (phosphorylase kinase, delta)	0.533668	138	0.0330505	25.7029	35.9532
229	CALM3	1675.37	calmodulin 3 (phosphorylase kinase, delta)	0.533668	138	0.0330505	25.7029	35.9532
230	IQGAP1	1641.73	IQ motif containing GTPase activating protein 1	0.532064	129	0.0320727	27.5969	40.2188
231	CCT3	921.258	chaperonin containing TCP1 subunit 3	0.526525	109	0.0313954	25.3486	30.9211
232	GRB2	8076.67	growth factor receptor bound protein 2	0.562202	236	0.0542018	36.5636	89.2524
233	NR3C1	1654.43	nuclear receptor subfamily 3 group C member 1	0.526525	115	0.023191	20.6957	29.3261
234	BARD1	1347.04	BRCA1 associated RING domain 1	0.522895	108	0.0251211	20.8241	26.9009
235	TUBA4A	794.766	tubulin alpha 4a	0.521099	95	0.0279676	20.6105	22.8
236	PAN2	3150.49	PAN2 poly(A) specific ribonuclease subunit	0.553413	208	0.0621046	34.8894	60.5836
237	PXN	1210.04	paxillin	0.522895	108	0.0285876	22.6574	27.7283
238	TUBG1	1471.27	tubulin gamma 1	0.536093	144	0.0456024	33.4306	41.7721
239	THRAP3	609.847	thyroid hormone receptor associated protein 3	0.518302	90	0.0271802	21.2556	23.7805
240	TUFM	497.768	Tu translation elongation factor, mitochondrial	0.519315	96	0.0356194	30.3958	32.1962
241	TUBB4B	623.268	tubulin beta 4B class IVb	0.524704	103	0.0339493	22.2718	24.9834
242	UBC	14381.8	ubiquitin C	0.589018	322	0.0729309	43.4876	139.532
243	CHD3	608.003	chromodomain helicase DNA binding protein 3	0.513043	81	0.0206277	21.3086	23.4785
244	OBSL1	6380.6	obscurin-like 1	0.579378	292	0.0761437	38.1199	101.746
245	CHUK	1068.72	conserved helix-loop-helix ubiquitous kinase	0.523411	103	0.023493	24.1942	30.0971
246	UBE2I	4811.33	ubiquitin conjugating enzyme E2 I	0.548554	189	0.0416572	26.9788	52.0115
247	RACK1	1888.43	receptor for activated C kinase 1	0.537449	153	0.0514581	37.7386	47.0676
248	SIRT1	1454.94	sirtuin 1	0.529412	126	0.0324862	27.3889	35.2898
249	RNF2	8716.98	ring finger protein 2	0.580328	296	0.0741209	38.4155	107.479
250	PRMT5	1056.39	protein arginine methyltransferase 5	0.523927	108	0.0318246	26.5926	31.1468
251	PRPF40A	732.487	pre-mRNA processing factor 40 homolog A	0.516035	87	0.0251584	24.023	26.6556
252	H2AFX	1830.66	H2A histone family member X	0.536906	155	0.0438984	32.5677	45.3014
253	PAK1	517.421	p21 protein (Cdc42/Rac)-activated kinase 1	0.514286	76	0.0210543	18.6184	19.6474
254	RPA2	3121.06	replication protein A2	0.548837	189	0.0502195	29.418	50.9381
255	CLTC	2373.43	clathrin heavy chain	0.537178	149	0.0399489	28.0201	43.2911
256	PARK2	4782.34	parkin RBR E3 ubiquitin protein ligase	0.554859	211	0.05252	28.9573	59.3886
257	RPL4	784.676	ribosomal protein L4	0.53854	157	0.0592725	69.5732	87.4834
258	RPL3	583.234	ribosomal protein L3	0.531532	134	0.054199	67.7612	75.8021
259	RPL6	827.132	ribosomal protein L6	0.539634	165	0.0640125	72.1455	92.8866
260	RPA3	1909.21	replication protein A3	0.541284	164	0.0443715	28.5915	43.2594
261	RPA1	3696.1	replication protein A1	0.553413	206	0.055193	35.7621	65.7318
262	SYNCRIP	1246.44	synaptotagmin binding cytoplasmic RNA interacting protein	0.531266	130	0.0421088	32.1846	39.3171
263	HDAC1	3736.53	histone deacetylase 1	0.551688	200	0.0454991	40.21	79.0885
264	PCBP1	988.644	poly(rC) binding protein 1	0.523411	97	0.0291927	20.9485	24.7983
265	RPL13	1079.19	ribosomal protein L13	0.536635	150	0.0561351	61.0467	73.6913
266	RPL15	444.044	ribosomal protein L15	0.528621	133	0.0534941	71.3158	79.8871
267	HDGF	990.648	hepatoma-derived growth factor	0.523669	122	0.0350543	24.123	29.4105
268	RPL11	757.999	ribosomal protein L11	0.534474	145	0.0564794	70.3103	82.6775
269	VCP	6604.25	valosin containing protein	0.561311	233	0.0602309	39.3605	82.6662
270	RPL7	584.963	ribosomal protein L7	0.536364	152	0.0603959	73.3487	88.7498
271	RPL5	887.033	ribosomal protein L5	0.537449	155	0.0600331	72.4581	89.5832
272	VCAM1	5892.65	vascular cell adhesion molecule 1	0.577174	285	0.0783491	39.214	97.0608
273	RPL10	1509.01	ribosomal protein L10	0.535013	152	0.0533223	58.5724	73.3222
274	HDAC2	1785.78	histone deacetylase 2	0.537994	156	0.0403919	38.1218	57.6883
275	RPL7A	433.628	ribosomal protein L7a	0.532598	140	0.0580709	71.25	80.3501
276	RPL18	471.694	ribosomal protein L18	0.533133	144	0.0579242	73.0556	85.2477
277	RPL22	537.021	ribosomal protein L22	0.53047	131	0.0517432	65.8473	72.1765
278	ACTG1	1045.49	actin gamma 1	0.524186	108	0.0284629	21.7407	26.245
279	HIF1A	858.748	ha subunit;hypoxia inducible factor 1 alpha subunit	0.520588	93	0.0221515	21.1075	24.6687
280	RPL12	472.264	ribosomal protein L12	0.529412	128	0.0519294	68.5234	74.601
281	VHL	4432.23	von Hippel-Lindau tumor suppressor	0.553702	209	0.0558727	30.3923	54.9839
282	PCNA	1865.65	proliferating cell nuclear antigen	0.532598	134	0.036888	27.1119	37.3412
283	RPL18A	538.761	ribosomal protein L18a	0.524963	118	0.0464024	64.3729	68.6358
284	VIM	2004.78	vimentin	0.530735	124	0.0319068	19.8065	26.875
285	DDX17	822.09	DEAD-box helicase 17	0.528884	117	0.0393975	31.7607	36.0312
286	ACTB	2364.66	actin, beta	0.538267	152	0.0411507	29.0263	42.0108
287	FBXO6	4437.84	F-box protein 6	0.558653	223	0.0576179	27.3139	56.1657
288	XRCC6	2213.42	X-ray repair complementing defective repair in Chinese hamster cells 6	0.53854	154	0.0447872	31.7273	45.1681
289	HDAC6	1857.68	histone deacetylase 6	0.535552	143	0.0360417	24.1888	33.012
290	FUS	2782.42	FUS RNA binding protein	0.550544	197	0.0601437	43.132	69.4593
291	HDAC5	4623.22	histone deacetylase 5	0.564293	243	0.0660037	37.7901	78.3463
292	CUL2	3388.1	cullin 2	0.557773	222	0.0669572	39.8559	72.8971
293	CUL4B	1939.38	cullin 4B	0.541837	166	0.0523329	37.6988	52.1979
294	CUL4A	1604.37	cullin 4A	0.535013	144	0.0437398	31.7708	41.5257
295	CUL1	9327.94	cullin 1	0.589672	325	0.0923394	54.5692	147.783
296	GAPDH	1406.69	glyceraldehyde-3-phosphate dehydrogenase	0.532064	130	0.0391867	30.2	38.9122
297	NEDD8	1372.29	neural precursor cell expressed, developmentally down-regulated 8	0.535282	143	0.0441988	34.5315	43.4415
298	CUL3	18679	cullin 3	0.626549	430	0.110537	55.4465	214.336
299	HUWE1	6446.18	HECT, UBA and WWE domain containing 1, E3 ubiquitin protein ligase	0.569742	262	0.0674334	38.7099	92.1444
300	SMARCA5	553.179	SWI/SNF related, matrix associated, actin dependent regulator of chromatin, subfamily a, member 5	0.518555	102	0.0323736	32.4608	36.0844
301	PARP1	2100.64	poly(ADP-ribose) polymerase 1	0.53936	159	0.0469888	37.239	51.1658
302	SP1	1470.94	Sp1 transcription factor	0.528884	121	0.0254647	26	35.9163
303	CAND1	5282.66	cullin-associated and neddylation-dissociated 1	0.574986	282	0.0864938	57.5709	132.639
304	SPTBN1	526.892	spectrin beta, non-erythrocytic 1	0.517796	84	0.0260041	18.9048	20.6767
305	NFKB2	572.901	nuclear factor of kappa light polypeptide gene enhancer in B-cells 2	0.518302	97	0.0286956	24.2784	26.4474
306	SRC	3276	SRC proto-oncogene, non-receptor tyrosine kinase	0.537722	151	0.0272561	27.106	52.0116
307	NFKBIA	1109.24	NFKB inhibitor alpha	0.524186	103	0.0236418	20.1359	24.5246
308	NFKB1	1155.81	nuclear factor of kappa light polypeptide gene enhancer in B-cells 1	0.528621	120	0.0290641	26.0833	33.4919
309	SPTAN1	955.78	spectrin alpha, non-erythrocytic 1	0.524963	104	0.0304424	21.7692	25.7763
310	HIST2H4B	906.278	histone cluster 2, H4b	0.538813	155	0.0461961	31	44.9509
311	SRPK2	1028.56	SRSF protein kinase 2	0.521611	98	0.0245888	19.449	22.8052
312	MEPCE	584.631	methylphosphate capping enzyme	0.515784	91	0.0263254	18.2967	20.2519
313	AKT1	2784.97	urine thymoma viral oncogene homolog 1;v-akt murine thymoma viral oncogene homolog 1	0.537994	151	0.0313952	25.2649	39.9394
314	SRPK1	567.345	SRSF protein kinase 1	0.516788	78	0.0221409	20.5256	21.8651
315	IKBKG	2897.54	inhibitor of kappa light polypeptide gene enhancer in B-cells, kinase gamma	0.540183	161	0.0379354	28.4037	46.0555
316	NONO	551.21	non-POU domain containing, octamer-binding	0.521099	92	0.0296962	22.7391	24.75
317	TRIM28	1840.85	tripartite motif containing 28	0.535822	146	0.0434911	27.9863	37.9866
318	SSRP1	567.862	structure specific recognition protein 1	0.513043	91	0.0285385	28.5385	31.3143
319	SFN	1349.02	stratifin	0.525223	112	0.0331453	25.0893	28.9886
320	RPL24	856.66	ribosomal protein L24	0.536635	156	0.0603496	67.7949	83.0591
321	RPL23A	673.817	ribosomal protein L23a	0.535013	146	0.0560516	69.5	83.3351
322	RUVBL1	1321.3	RuvB like AAA ATPase 1	0.529148	120	0.0326107	23.9583	29.8694
323	NPM1	8518.16	nucleophosmin (nucleolar phosphoprotein B23, numatrin)	0.58674	315	0.0968234	64.6698	159.004
324	SMURF1	3186.54	SMAD specific E3 ubiquitin protein ligase 1	0.544895	176	0.0447981	24.0795	40.328
325	STAT3	1643.51	signal transducer and activator of transcription 3	0.524704	106	0.020804	20.9245	28.4609
326	POLR2A	1020.51	polymerase (RNA) II subunit A	0.524444	106	0.0290405	22.6792	27.632
327	HDAC3	911.423	histone deacetylase 3	0.526786	121	0.0321472	32.281	38.8075
328	HNRNPR	856.352	heterogeneous nuclear ribonucleoprotein R	0.53047	126	0.043202	38.9683	45.9727
329	KAT2B	1030.33	lysine acetyltransferase 2B	0.522638	114	0.0278472	27.5614	34.9217
330	YBX1	902.868	Y-box binding protein 1	0.528884	123	0.0405048	32.9919	38.3995
331	RPL31	469.13	ribosomal protein L31	0.532064	137	0.0543401	67.7883	76.7561
332	SLC25A5	785.02	solute carrier family 25 member 5	0.524704	109	0.0393397	32.0092	34.2847
333	RPLP0	866.283	ribosomal protein lateral stalk subunit P0	0.539634	161	0.0629339	68.4969	85.8166
334	RPL38	576.269	ribosomal protein L38	0.517544	110	0.0410094	55.7455	58.7039
335	RPL37A	514.207	ribosomal protein L37a	0.524704	122	0.0474057	63.7459	69.5861
336	TUBB	2277.1	tubulin beta class I	0.544615	174	0.0485089	33.069	50.9044
337	RPS3A	1136.48	ribosomal protein S3A	0.54239	167	0.0635778	69.4431	90.6618
338	HNRNPH1	1011.09	heterogeneous nuclear ribonucleoprotein H1 (H)	0.531266	127	0.0411208	32.4961	39.4071
339	HNRNPD	1206.64	heterogeneous nuclear ribonucleoprotein D	0.529676	124	0.0393483	31.879	38.8095
340	HNRNPF	666.574	heterogeneous nuclear ribonucleoprotein F	0.523927	103	0.0355358	29.6117	32.8645
341	SERBP1	443.832	SERPINE1 mRNA binding protein 1	0.518049	84	0.0307843	24.5833	25.4523
342	RPS5	575.075	ribosomal protein S5	0.528884	133	0.0515098	64.594	71.8993
343	HNRNPK	2424.08	heterogeneous nuclear ribonucleoprotein K	0.544895	176	0.0557697	42.1989	62.1133
344	RPS2	1283.68	ribosomal protein S2	0.542113	172	0.063216	67.3256	90.8193
345	HNRNPC	927.79	heterogeneous nuclear ribonucleoprotein C (C1/C2)	0.526003	110	0.037024	29.2909	33.2957
346	RPN1	594.209	ribophorin I	0.517292	80	0.0232856	19.475	21.8773
347	RPS4X	710.893	ribosomal protein S4, X-linked	0.539908	161	0.0627354	72.4099	91.8269
348	SQSTM1	1658.6	sequestosome 1	0.526003	109	0.023988	19.5321	26.0248
349	HNRNPA1	3160.19	heterogeneous nuclear ribonucleoprotein A1	0.557188	219	0.0686632	53.411	93.927
350	RPS3	1664.4	ribosomal protein S3	0.548554	190	0.0684633	67.7316	100.911
351	HNRNPA2B1	1190.77	heterogeneous nuclear ribonucleoprotein A2/B1	0.533133	134	0.0433863	33.1194	41.0093
352	RPS9	529.28	ribosomal protein S9	0.532331	135	0.0539179	66.637	74.6995
353	RPS10	501.85	ribosomal protein S10	0.53047	133	0.0536852	65.1429	72.4431
354	RPS7	866.514	ribosomal protein S7	0.533668	145	0.056231	62.9034	73.4833
355	PPP1CA	1566.09	protein phosphatase 1 catalytic subunit alpha	0.530735	124	0.032205	24.9516	33.106
356	RPS8	984.08	ribosomal protein S8	0.54239	171	0.0654957	71.2632	94.8342
357	RPS6	893.062	ribosomal protein S6	0.538813	161	0.0612879	72.1739	92.6611
358	HNRNPU	5558.56	heterogeneous nuclear ribonucleoprotein U (scaffold attachment factor A)	0.57189	267	0.0833414	61.5206	132.384
